# Supplementary material for: Cancer somatic mutations cluster in a subset of regulatory sites predicted from the ENCODE data
Source: Mol Cancer. 2016 Nov 25;15:76. doi: 10.1186/s12943-016-0560-0 (PMC5123355; doi:10.1186/s12943-016-0560-0)
Supplement: Additional file 1: — Identified regulatory sites containing somatic mutations. (XLSX 2006 kb) [file 12943_2016_560_MOESM1_ESM.xlsx]

## Sheet: Table S1
			CRR1						CRR2
Transcript	Gene	Correlation	Chromosome	Start	End	CRR1 correlation	Distance to TSS	Mutation count	Chrm	Start	End	CRR2 correlation	Distance to TSS	Mutation count	COSMIC
ENST00000432788.1	RPL5	0.657619	chr1	93368956	93369231	0.6223	71496	0	chr1	93257026	93258487	0.47515	-39841	1	Yes
ENST00000530567.1	CAPN1	0.804654	chr11	64899653	64903343	-0.606986	-75118	31	chr11	64983936	64984251	0.533549	7478	0	No
ENST00000479589.1	NENF	0.712239	chr1	212607704	212607903	-0.503321	1538	0	chr1	212663713	212663916	-0.676368	57549	0	No
ENST00000404549.1	MGST3	0.574454	chr1	165606625	165607129	0.490147	6400	0	chr1	165623312	165623535	-0.481797	22946	1	No
ENST00000367109.2	DYRK3	0.750461	chr1	206809999	206810502	0.716671	1369	1	chr1	206867796	206868402	-0.613351	59218	0	No
ENST00000312263.6	DCAF6	0.807183	chr1	167829516	167830146	0.591203	-76116	2	chr1	167891260	167891665	0.776758	-14484	0	No
ENST00000370631.3	PI4K2A	0.815046	chr10	99443390	99444435	0.71379	43469	0	chr10	99486259	99487002	0.690837	86187	0	No
ENST00000361985.2	TEAD1	0.824698	chr11	12753620	12753770	0.784173	-12894	0	chr11	12798961	12799391	0.801562	32588	0	No
ENST00000369799.5	AHCYL1	0.713157	chr1	110471845	110472015	-0.582274	-55378	0	chr1	110626191	110627872	-0.601496	99723	0	No
ENST00000377275.3	ARL5B	0.655987	chr10	18904428	18905043	0.462382	-43599	0	chr10	18939429	18941048	0.456848	-8096	7	No
ENST00000526072.1	CD81	0.693289	chr11	2400025	2400175	0.66583	-11226	0	chr11	2404249	2404464	0.627918	-6969	0	No
ENST00000356657.6	FDPS	0.502869	chr1	155180556	155180833	0.371849	-98013	0	chr1	155265009	155265786	0.439876	-13310	22	No
ENST00000475171.1	TXNIP	0.8444	chr1	145411877	145412169	0.657181	-26488	0	chr1	145441329	145441764	0.631738	3035	0	No
ENST00000490164.1	PCGF5	0.727897	chr10	92979671	92981400	0.527286	-5	0	chr10	92989523	92989798	0.579744	9120	0	No
ENST00000369466.3	TTF2	0.910033	chr1	117554026	117554201	0.848722	-48812	1	chr1	117601769	117603791	0.764914	-146	7	No
ENST00000535296.1	SLC3A2	0.669586	chr11	62620372	62624363	-0.653045	-1273	4	chr11	62686012	62686331	0.618851	62531	0	No
ENST00000241337.3	GSTM2	0.646621	chr1	110261098	110261567	-0.646084	50608	0	chr1	110297520	110297670	-0.601149	86870	0	No
ENST00000532066.1	TRIM44	0.580617	chr11	35701556	35701850	0.378849	-44102	0	chr11	35703795	35704124	-0.54957	-41845	0	No
ENST00000527517.1	RPLP2	0.732986	chr11	837137	837892	0.670387	25435	17	chr11	861116	861439	0.684542	49198	0	No
ENST00000531405.1	SSSCA1	0.765016	chr11	65374407	65375206	0.648461	36875	11	chr11	65263811	65276190	-0.689993	-67931	5	No
ENST00000265375.9	CCNY	0.837358	chr10	35658260	35658410	0.754937	32532	0	chr10	35701360	35701510	0.768777	75632	0	No
ENST00000459914.1	HAX1	0.915939	chr1	154178355	154178598	0.704091	-67898	0	chr1	154278720	154278870	-0.836589	32420	0	No
ENST00000439853.1	LRRC8B	0.879792	chr1	90007180	90007573	0.793005	-26424	0	chr1	90069380	90069530	-0.589578	35654	0	No
ENST00000367385.4	NEK7	0.688718	chr1	198085175	198085946	0.482724	-40533	0	chr1	198154365	198154640	0.59836	28409	0	No
ENST00000488388.1	CISD1	0.563597	chr10	60096019	60096398	0.475633	62980	0	chr10	60108317	60108684	0.545063	75272	0	No
ENST00000370951.1	SRSF11	0.490555	chr1	70676625	70676775	-0.295483	5334	0	chr1	70685730	70686185	0.471189	14592	0	No
ENST00000508096.1	RP11-298J20.4	0.764841	chr10	126632320	126632726	0.613871	26810	0	chr10	126681701	126681991	-0.742866	76134	9	No
ENST00000372281.3	C10orf57	0.710153	chr10	81841800	81842557	0.52618	3752	1	chr10	81918209	81919023	-0.698785	80190	6	No
ENST00000368884.3	PSMD4	0.816613	chr1	151160380	151160530	-0.811215	-66724	0	chr1	151266973	151267212	0.689379	39913	0	No
ENST00000368279.3	PMF1	0.815649	chr1	156095732	156097499	-0.636387	-86169	1	chr1	156151325	156151708	0.6694	-31268	0	No
ENST00000495421.1	DPH2	0.668554	chr1	44395129	44395652	0.538061	-40292	0	chr1	44478602	44478891	-0.621699	43064	0	No
ENST00000526048.1	TM7SF2	0.812186	chr11	64884112	64885619	0.795203	3843	20	chr11	64879014	64881047	0.794993	-992	21	No
ENST00000466354.1	KIAA0913	0.622056	chr10	75596485	75596775	0.517942	36152	0	chr10	75579008	75579959	0.527123	19006	2	No
ENST00000279242.2	MRPL49	0.523226	chr11	64807658	64807887	0.445264	-82028	0	chr11	64811228	64811829	0.453421	-78272	7	No
ENST00000545048.1	GTPBP4	0.620843	chr10	989649	989801	-0.465788	-44930	0	chr10	1038942	1039165	0.518849	4398	0	No
ENST00000371486.3	CPT2	0.771351	chr1	53661417	53663367	0.635729	290	0	chr1	53725705	53725855	-0.603615	63678	0	No
ENST00000366955.3	CENPF	0.589461	chr1	214691840	214691990	-0.42202	-84624	0	chr1	214724174	214726102	-0.500841	-51400	0	No
ENST00000368131.3	IFI16	0.874146	chr1	158979160	158980828	0.791565	308	0	chr1	159061080	159061230	0.764799	81470	0	No
ENST00000264126.3	GPSM2	0.80682	chr1	109370717	109371430	0.638823	-48530	0	chr1	109468648	109468746	0.595037	49094	0	No
ENST00000260731.3	KIF11	0.536343	chr10	94332440	94334650	-0.459145	-19498	2	chr10	94353971	94354274	0.536213	1079	0	No
ENST00000315741.4	RPL5	0.65323	chr1	93317242	93317632	0.552442	19770	0	chr1	93257026	93258487	0.564166	-39910	1	Yes
ENST00000543833.1	TMEM138	0.642152	chr11	61093040	61093543	0.496451	-42086	7	chr11	61228534	61228773	-0.515543	93276	0	No
ENST00000368694.3	C1orf77	0.816971	chr1	153650071	153650722	0.810631	43871	0	chr1	153672356	153672599	0.702725	65952	0	No
ENST00000479872.1	UCK2	0.575735	chr1	165852396	165852671	0.530501	-19299	0	chr1	165805973	165806428	0.544675	-65632	0	No
ENST00000361976.2	INPP5F	0.857919	chr10	121463917	121465376	0.819025	-20963	0	chr10	121468295	121468978	0.847141	-16973	0	No
ENST00000370035.3	FAM102B	0.855383	chr1	109096270	109097198	0.801265	-5978	0	chr1	109126233	109127477	0.702065	24144	0	No
ENST00000488353.1	RER1	0.436556	chr1	2321135	2321592	-0.405746	-4081	5	chr1	2340382	2340651	-0.393526	15072	0	No
ENST00000459989.1	LZTS2	0.579451	chr10	102728446	102730485	0.511008	-32997	0	chr10	102845740	102845895	-0.506042	83355	0	No
ENST00000468388.1	HMGN2	0.621255	chr1	26704225	26704372	-0.501522	-94643	0	chr1	26855542	26858170	-0.598738	57914	1	No
ENST00000532345.1	TMEM179B	0.634488	chr11	62654480	62654755	-0.617114	98085	0	chr11	62655798	62656293	-0.536691	99513	23	No
ENST00000458013.2	SNX27	0.786449	chr1	151488346	151489015	0.609864	-95878	0	chr1	151511882	151514010	0.750526	-71612	3	No
ENST00000366690.4	RAB4A	0.754086	chr1	229315930	229316285	-0.571664	-90772	0	chr1	229345503	229345810	0.479854	-61223	0	No
ENST00000301788.7	POLR2G	0.732637	chr11	62538300	62539623	-0.686558	9945	0	chr11	62571885	62574431	-0.711825	44142	1	No
ENST00000528442.1	RRM1	0.737548	chr11	4066533	4066808	-0.64184	-66535	0	chr11	4093831	4094396	0.722197	-39092	0	No
ENST00000356708.7	ATP5C1	0.664955	chr10	7828455	7828730	0.433474	-1500	0	chr10	7897254	7897589	-0.443422	67329	0	No
ENST00000375799.3	PLEKHM2	0.802417	chr1	16011893	16012428	0.765925	1333	0	chr1	16050300	16050450	-0.467744	39548	0	No
ENST00000361804.4	SMC3	0.761316	chr10	112246884	112247695	0.579868	-80160	0	chr10	112373054	112373467	0.389813	45811	0	No
ENST00000212369.5	SH3GLB1	0.80341	chr1	87174662	87174956	0.773107	4550	0	chr1	87253926	87254766	0.744913	84086	0	No
ENST00000420977.1	TPI1P1	0.523201	chr1	77139521	77140136	-0.50587	-25646	0	chr1	77140473	77140748	0.0029474	-24864	0	No
ENST00000531983.1	RBBP4	0.806327	chr1	33088709	33088906	0.72342	-45363	0	chr1	33222899	33223683	0.537963	89120	0	No
ENST00000370476.5	CUTC	0.809164	chr10	101536844	101537416	0.787864	45152	0	chr10	101542909	101543172	0.657188	51063	0	No
ENST00000367607.3	CEP350	0.798974	chr1	179841160	179841310	0.735764	-82638	0	chr1	179899334	179899907	0.645024	-24253	0	No
ENST00000445856.1	EPHX1	0.826617	chr1	225997467	225998491	0.721179	184	0	chr1	226084581	226085298	-0.700665	87145	0	No
ENST00000408968.3	IFITM1	0.837601	chr11	313245	314794	0.828615	166	14	chr11	317705	317968	0.695946	3983	0	No
ENST00000478357.1	ZMIZ1	0.773185	chr10	80956548	80957076	0.711231	-80124	0	chr10	80963700	80963850	0.712814	-73162	0	No
ENST00000457540.1	RP5-857K21.8	0.188823	chr1	569480	570295	0.0323338	4867	0	chr1	540525	540850	-0.147631	-24333	0	No
ENST00000524854.1	RIC8A	0.872146	chr11	210205	210390	0.824139	-2431	0	chr11	225728	226097	0.754368	13184	0	No
ENST00000489003.1	FDPS	0.887803	chr1	155213055	155213330	0.806825	-65583	0	chr1	155286478	155287053	0.799669	7990	0	No
ENST00000478725.1	GUK1	0.711158	chr1	228275580	228275855	0.622461	-57494	0	chr1	228328913	228329728	0.576565	-3891	4	No
ENST00000478768.1	SNAP47	0.712762	chr1	227935737	227935988	-0.63489	7	15	chr1	227993223	227994128	0.679825	57820	0	No
ENST00000412198.1	KIAA0913	0.650709	chr10	75636789	75637108	-0.595734	84459	0	chr10	75648584	75649310	-0.593002	96458	0	No
ENST00000359929.2	LPHN2	0.607235	chr1	82090149	82090424	0.545379	-75169	0	chr1	82233971	82234249	0.54474	68654	0	No
ENST00000484599.1	RPS8	0.82812	chr1	45279145	45279827	-0.643745	36264	1	chr1	45299978	45300527	0.769214	57030	0	No
ENST00000540194.1	TMEM138	0.595549	chr11	61032755	61033317	-0.502808	-96822	0	chr11	61111750	61112139	-0.490292	-17914	0	No
ENST00000420247.2	SCYL1	0.605163	chr11	65339392	65341035	-0.569945	47657	10	chr11	65353845	65353995	-0.538995	61364	0	No
ENST00000359653.4	ZRANB1	0.85007	chr10	126688220	126688430	0.673338	57632	0	chr10	126725663	126726198	0.82249	95238	0	No
ENST00000530754.1	ALKBH3	0.62875	chr11	43901695	43902748	0.621877	-2411	0	chr11	43952524	43952819	0.523345	48039	0	No
ENST00000272167.5	EPHX1	0.70123	chr1	225934387	225934859	0.680718	-63174	0	chr1	226033321	226033965	0.584281	35846	0	No
ENST00000359980.3	ZFYVE27	0.623241	chr10	99449923	99450264	0.109052	-46804	0	chr10	99496370	99497904	0.619911	240	0	No
ENST00000357172.4	CEPT1	0.79366	chr1	111645366	111645681	0.695015	-37325	0	chr1	111684492	111684755	0.737068	1775	0	No
ENST00000380554.3	AKR1C3	0.836053	chr10	5045920	5046195	0.785274	-89928	3	chr10	5189345	5190930	0.737234	54152	0	No
ENST00000287169.3	ZDHHC5	0.845152	chr11	57336710	57337210	0.800753	-98408	0	chr11	57446960	57447110	0.341483	11666	0	No
ENST00000373290.2	TSPAN15	0.841015	chr10	71209292	71210036	0.831533	-1566	0	chr10	71224220	71224370	0.372395	13066	0	No
ENST00000472663.1	MSRB2	0.788002	chr10	23349694	23350293	-0.660818	-43080	0	chr10	23359759	23360034	-0.762383	-33177	0	No
ENST00000366991.4	DTL	0.693972	chr1	212111744	212112574	0.579607	-96760	0	chr1	212213908	212214718	0.678312	5394	0	No
ENST00000454668.2	RASSF7	0.881067	chr11	642011	643174	0.507967	81142	0	chr11	658565	658715	0.866283	97190	0	No
ENST00000367514.3	C1orf21	0.8483	chr1	184564880	184565050	0.722402	27432	0	chr1	184593880	184594030	0.597113	56422	0	No
ENST00000543808.1	RAD9A	0.702462	chr11	67231270	67233050	0.649976	72984	8	chr11	67237766	67238135	0.67199	78774	0	No
ENST00000376629.4	AGTRAP	0.764963	chr1	11754016	11754385	0.660658	-42004	0	chr1	11811407	11811846	0.68072	15422	0	No
ENST00000360472.4	PEA15	0.956924	chr1	160188865	160189170	0.851718	13890	0	chr1	160230320	160230470	0.87081	55268	0	No
ENST00000370112.4	SLC30A7	0.583108	chr1	101359901	101362625	0.310751	-370	9	chr1	101415106	101415676	-0.541493	53758	0	No
ENST00000379016.3	HIPK3	0.632165	chr11	33181047	33181502	-0.418082	-97859	0	chr11	33277154	33278000	0.58335	-1556	0	No
ENST00000470089.1	FBXO18	0.776742	chr10	5859961	5860236	-0.554056	-72113	0	chr10	6001176	6001559	-0.607914	69156	0	No
ENST00000474473.1	IFI16	0.79156	chr1	158979160	158980828	0.769628	-5470	0	chr1	159060720	159060910	0.737727	75352	0	No
ENST00000478655.1	RPS24	0.819276	chr10	79785505	79785735	-0.440888	-8002	2	chr10	79806990	79807510	-0.748378	13628	0	No
ENST00000445376.2	LDHA	0.434134	chr11	18335441	18335903	0.347182	-80438	0	chr11	18339510	18339789	-0.394004	-76461	0	No
ENST00000480762.1	NDUFS2	0.802774	chr1	161088285	161088684	0.581601	-90789	3	chr1	161188868	161189357	-0.588404	9839	0	No
ENST00000534139.1	NDUFV1	0.780893	chr11	67367689	67368314	0.579178	-6428	0	chr11	67412625	67412775	0.714699	38270	1	No
ENST00000471759.1	RABGGTB	0.804787	chr1	76253168	76253687	0.619472	1041	5	chr1	76260887	76263222	0.747257	9668	12	No
ENST00000524975.1	AMPD2	0.757191	chr1	110164080	110164262	-0.584608	-5374	0	chr1	110261953	110262624	-0.636916	92743	0	No
ENST00000054950.3	RCN1	0.960045	chr11	32158727	32159223	0.791656	46524	0	chr11	32111688	32113879	0.688874	333	8	No
ENST00000465848.1	DEGS1	0.506971	chr1	224406905	224407199	0.443169	35674	0	chr1	224439236	224439711	-0.320813	68096	0	No
ENST00000372134.3	GHITM	0.796515	chr10	85916494	85916949	0.699416	17525	0	chr10	85927130	85927499	-0.312748	28118	0	No
ENST00000437511.1	DMAP1	0.650041	chr1	44702232	44702471	0.582607	23206	0	chr1	44755917	44756923	-0.590359	77274	0	No
ENST00000361297.2	MAST2	0.717584	chr1	46350410	46350752	-0.584259	81296	0	chr1	46268292	46270411	0.591199	66	2	No
ENST00000374524.1	PITHD1	0.818993	chr1	24079462	24079780	0.455199	-32062	0	chr1	24156579	24157203	0.799011	45208	0	No
ENST00000480662.1	RPS24	0.666945	chr10	79707033	79707104	0.519622	-92288	0	chr10	79785505	79785735	-0.66272	-13736	2	No
ENST00000473155.1	DDIT4	0.686722	chr10	74054265	74054814	0.543617	20856	0	chr10	74126580	74126855	-0.609384	93034	0	No
ENST00000357714.1	CD46	0.817569	chr1	207986807	207987196	-0.74059	61599	0	chr1	207987291	207987610	-0.762088	62048	0	No
ENST00000475697.1	OSBPL9	0.757461	chr1	52181116	52181314	0.569547	-44082	0	chr1	52204381	52204744	0.707441	-20734	0	No
ENST00000533608.1	EXT2	0.81624	chr11	44088827	44089217	-0.587685	-28078	3	chr11	44165980	44166112	-0.681845	48946	0	No
ENST00000443181.1	RP11-92K2.2	0.625434	chr1	192671177	192671792	-0.451909	-13829	0	chr1	192709379	192709698	0.317671	24225	0	No
ENST00000241051.3	DEPDC7	0.675065	chr11	33038901	33039356	0.515671	1718	0	chr11	33067085	33068119	0.576659	30192	0	No
ENST00000367042.1	CD46	0.604118	chr1	207929582	207929999	0.583372	4388	0	chr1	208021431	208021980	0.500499	96303	0	No
ENST00000370321.2	RPL5	0.677196	chr1	93293518	93293793	0.602031	-3960	0	chr1	93368956	93369231	0.460266	71478	0	Yes
ENST00000396751.2	ILK	0.864376	chr11	6597975	6598250	0.774314	-26934	0	chr11	6598320	6598470	0.84527	-26652	0	No
ENST00000374379.4	CLIC4	0.844452	chr1	25045266	25045805	0.787245	-26313	0	chr1	25096750	25097084	0.73142	25068	0	No
ENST00000537981.1	RTN3	0.777189	chr11	63435437	63435990	0.556996	-13259	0	chr11	63437358	63439585	0.539859	-10501	6	No
ENST00000378757.2	OPTN	0.578726	chr10	13129985	13130663	0.533905	-11846	0	chr10	13133756	13134216	-0.386365	-8184	0	No
ENST00000484099.1	C1orf93	0.858989	chr1	2435752	2436655	0.769073	-82314	33	chr1	2464225	2464375	0.764567	-54218	0	No
ENST00000330923.6	NCOA4	0.82167	chr10	51566319	51566609	0.742546	1236	0	chr10	51571276	51571555	0.720077	6188	0	Yes
ENST00000347615.2	SMG7	0.767885	chr1	183474762	183475037	0.613144	33262	0	chr1	183538495	183538718	0.445904	96969	0	No
ENST00000308020.5	PTDSS2	0.732036	chr11	400285	400435	0.672073	-49920	2	chr11	405660	405835	0.695874	-44533	0	No
ENST00000543932.1	GTF2H1	0.854645	chr11	18255594	18255817	0.714098	-98504	0	chr11	18332240	18332970	0.815086	-21604	5	No
ENST00000330263.4	MRTO4	0.77783	chr1	19477938	19478333	0.672608	-99898	8	chr1	19664400	19665333	-0.628251	86833	0	No
ENST00000531041.1	SF3B2	0.651095	chr11	65776320	65776470	-0.605208	-43442	0	chr11	65841948	65842267	-0.477982	22270	0	No
ENST00000290541.6	PSMB4	0.666317	chr1	151413060	151413397	-0.631015	41218	1	chr1	151418126	151418401	-0.655957	46253	0	No
ENST00000379789.4	PFKFB3	0.612235	chr10	6121698	6121977	0.492722	-65060	0	chr10	6205273	6206521	0.42458	19000	0	No
ENST00000225174.3	PPIF	0.821671	chr10	81034420	81034570	-0.751573	-72740	0	chr10	81118521	81119136	0.66004	11594	0	No
ENST00000238961.3	FAM178A	0.653617	chr10	102646780	102646930	0.53083	-25866	0	chr10	102654689	102654996	0.586232	-17878	0	No
ENST00000372396.3	KDM4A	0.810203	chr1	44044005	44044155	0.714919	-71750	0	chr1	44174920	44175026	-0.685783	59144	0	No
ENST00000543503.1	PDCD11	0.542049	chr10	105110085	105111321	-0.494263	-45710	10	chr10	105133101	105133705	0.466979	-23010	5	No
ENST00000434233.1	RP1-224A6.4	0.686318	chr1	22265045	22265195	-0.559064	-86562	0	chr1	22270623	22271523	-0.638652	-80608	0	No
ENST00000373610.3	TXLNA	0.649085	chr1	32681800	32681950	-0.590963	36588	0	chr1	32732828	32733107	0.537422	87680	0	No
ENST00000373178.4	ADPRHL2	0.70688	chr1	36554100	36555683	0.554821	415	3	chr1	36617485	36617883	0.61245	63208	0	No
ENST00000491536.1	PLOD1	0.852533	chr1	12104143	12105975	-0.677584	80314	0	chr1	12109698	12109935	-0.752621	85071	0	No
ENST00000478283.1	YTHDF2	0.885389	chr1	28978997	28979308	-0.841184	-84310	0	chr1	29111579	29112364	0.217134	48509	0	No
ENST00000376510.3	MSRB2	0.706404	chr10	23340653	23341623	-0.527763	-43298	0	chr10	23359759	23360034	-0.672285	-24539	0	No
ENST00000471214.1	DAP3	0.728134	chr1	155661695	155662359	0.595453	4250	0	chr1	155614797	155615312	0.569729	-42722	0	No
ENST00000496882.1	SRRM1	0.569301	chr1	24964319	24964594	-0.445915	-14532	0	chr1	25034202	25034657	0.516297	55441	0	No
ENST00000369049.4	ECM1	0.820036	chr1	150501368	150501770	0.722144	21016	0	chr1	150532199	150533025	-0.798545	52060	18	No
ENST00000379719.3	IPO7	0.583499	chr11	9340601	9341326	0.477775	-65206	0	chr11	9484529	9485241	0.43764	78716	0	No
ENST00000493597.1	RNF187	0.647281	chr1	228592636	228595710	0.419017	-86764	6	chr1	228673197	228673472	0.440017	-7603	0	No
ENST00000465678.1	UROD	0.820914	chr1	45476545	45479438	0.800241	-2228	17	chr1	45481531	45482046	0.681443	1569	0	No
ENST00000531186.1	EIF3M	0.34749	chr11	32551693	32552285	-0.176264	-53390	0	chr11	32606511	32606874	-0.347321	1314	0	No
ENST00000525201.1	TSPAN4	0.771124	chr11	831625	831795	0.734717	-12444	0	chr11	869845	869995	0.759583	25766	5	No
ENST00000469638.1	TTF2	0.763699	chr1	117546095	117546370	0.56531	-71685	0	chr1	117717523	117717818	0.646319	99753	0	No
ENST00000536321.1	CYR61	0.903213	chr1	85987920	85988070	0.832117	-58450	0	chr1	86043102	86044157	0.878363	-2815	0	No
ENST00000299240.5	TTC17	0.455774	chr11	43373302	43373637	-0.359156	-7013	0	chr11	43388175	43388697	0.346888	7954	0	No
ENST00000531121.1	DRAP1	0.694167	chr11	65618596	65619225	-0.607099	-67998	10	chr11	65698832	65699147	-0.680787	12081	0	No
ENST00000535256.1	PGD	0.615929	chr1	10445373	10445576	0.560551	-13617	0	chr1	10516215	10516473	0.562021	57252	0	No
ENST00000484162.1	SRSF11	0.628721	chr1	70667886	70668396	0.524472	-27820	0	chr1	70685730	70686185	0.531315	-10004	0	No
ENST00000455293.2	TRIM22	0.759335	chr11	5644880	5645263	0.604475	-72392	0	chr11	5653032	5653858	0.745584	-64018	17	No
ENST00000534386.1	C11orf31	0.851832	chr11	57546746	57547290	-0.682329	37846	0	chr11	57552377	57552972	0.672958	43503	0	No
ENST00000533796.1	TALDO1	0.803496	chr11	698591	698814	0.611067	-57042	0	chr11	843765	845210	0.722246	88743	0	No
ENST00000461653.1	RABGGTB	0.497018	chr1	76159019	76159588	0.386644	-93878	0	chr1	76253168	76253687	0.444776	246	5	No
ENST00000475570.1	NDUFS2	0.633004	chr1	161101386	161103694	0.516613	-69622	0	chr1	161154928	161156241	-0.525494	-16578	0	No
ENST00000374338.4	LDLRAP1	0.714016	chr1	25894585	25896279	0.579604	25360	0	chr1	25899865	25900015	-0.567526	29868	0	No
ENST00000471315.1	MLLT10	0.723736	chr10	21784440	21786575	0.634698	-37890	18	chr10	21866544	21866787	0.530495	43268	0	Yes
ENST00000419934.1	CCNJ	0.727807	chr10	97782569	97782878	0.588801	-20436	0	chr10	97818989	97819328	0.585509	15999	0	No
ENST00000356634.3	KDM1A	0.832513	chr1	23302673	23303643	0.648925	-42784	0	chr1	23374248	23374487	0.683818	28426	0	No
ENST00000532290.1	SCYL1	0.661469	chr11	65211887	65213255	0.57149	-92750	0	chr11	65284099	65284515	0.619951	-21014	0	No
ENST00000334205.4	RPS6KA4	0.619303	chr11	64092080	64092230	0.576043	-34488	0	chr11	64092305	64092470	0.590076	-34256	0	No
ENST00000377953.3	C11orf83	0.857414	chr11	62446065	62447053	-0.725058	7432	1	chr11	62525193	62525944	0.796808	86442	0	No
ENST00000490311.1	BMI1	0.605548	chr10	22517097	22517552	-0.313164	-99551	0	chr10	22601543	22601666	0.48322	-15271	0	No
ENST00000374152.2	ARID1A	0.690604	chr1	27009010	27009191	-0.666572	-46771	0	chr1	27097785	27098850	-0.54066	42446	5	Yes
ENST00000369836.4	GSTM4	0.74748	chr1	110175380	110175530	0.605493	-23248	0	chr1	110195012	110195457	-0.60279	-3469	0	No
ENST00000520547.2	EIF5AL1	0.732094	chr10	81200237	81200913	0.693801	-71782	0	chr10	81248055	81248461	0.701133	-24100	0	No
ENST00000532769.1	FAR1	0.77124	chr11	13688778	13689013	0.753054	-27408	0	chr11	13689505	13691260	0.630259	-25921	0	No
ENST00000358704.4	ZNF238	0.86082	chr1	244214271	244214790	0.842361	-55	2	chr1	244215234	244215942	0.827515	1002	0	No
ENST00000533277.1	RCE1	0.886112	chr11	66661908	66662147	0.537889	51721	0	chr11	66698975	66699294	0.830291	88828	0	No
ENST00000369923.4	SARS	0.668132	chr1	109747200	109747475	-0.60951	-9267	0	chr1	109837179	109837454	-0.567387	80712	0	No
ENST00000532399.1	NDUFS8	0.832804	chr11	67884430	67884719	-0.588808	86394	0	chr11	67763815	67764800	0.569244	-33873	6	No
ENST00000469535.1	CD46	0.919512	chr1	207921948	207922901	0.900595	-2989	0	chr1	207926787	207928019	0.842904	1990	0	No
ENST00000371981.4	PAPSS2	0.704593	chr10	89419292	89420930	0.61848	-43400	1	chr10	89510160	89510350	0.692092	46744	0	No
ENST00000435345.2	SCP2	0.680969	chr1	53557500	53557650	0.631916	76934	0	chr1	53573239	53573668	0.639667	92813	0	No
ENST00000527985.1	ZDHHC5	0.581429	chr11	57364985	57365135	0.434472	-70160	0	chr11	57503061	57503631	-0.476517	68126	0	No
ENST00000501122.2	NEAT1	0.731372	chr11	65206295	65206570	0.607393	16163	0	chr11	65284099	65284515	0.609805	94038	0	No
ENST00000413052.2	MOV10	0.709735	chr1	113180220	113180370	-0.582244	-36748	0	chr1	113229497	113229816	-0.498047	12613	0	No
ENST00000361983.4	KIAA1279	0.840691	chr10	70752900	70753070	0.643086	4498	0	chr10	70817079	70817474	-0.827058	68789	0	No
ENST00000448405.1	MPZL1	0.772026	chr1	167624440	167624590	-0.660422	-66706	0	chr1	167630805	167631060	0.635581	-60289	0	No
ENST00000533820.1	CAPN1	0.461547	chr11	64972096	64972683	0.420618	23724	13	chr11	64987100	64987495	0.398276	38632	0	No
ENST00000372967.3	NDUFS5	0.692669	chr1	39482089	39483099	-0.552627	-9396	0	chr1	39568034	39569801	0.61791	76927	0	No
ENST00000459894.1	SFXN2	0.523181	chr10	104535726	104536165	-0.516429	61552	1	chr10	104551600	104551750	-0.473911	77282	0	No
ENST00000396148.1	CDKN2C	0.662586	chr1	51428273	51428592	0.581458	-5935	0	chr1	51437350	51437945	0.582789	3280	0	Yes
ENST00000469862.1	CENPF	0.55964	chr1	214775817	214777595	0.487805	-51786	0	chr1	214856843	214857442	0.539211	28651	0	No
ENST00000362074.6	NOTCH2NL	0.894461	chr1	145208625	145210634	0.807299	510	0	chr1	145216754	145217307	0.79374	7911	0	No
ENST00000463877.1	SRSF11	0.58088	chr1	70686332	70686554	0.527406	15062	0	chr1	70692346	70692585	0.42692	21084	0	No
ENST00000370008.3	STXBP3	0.383133	chr1	109262389	109263186	0.379142	-26523	0	chr1	109372941	109373798	0.333402	84059	4	No
ENST00000468183.1	ATP6V0B	0.683278	chr1	44423425	44423575	0.557665	-17144	0	chr1	44433873	44434522	0.58918	-6446	0	No
ENST00000372771.4	RLF	0.742189	chr1	40540940	40541090	0.67842	-86030	0	chr1	40649887	40650270	0.645264	23033	0	No
ENST00000524657.1	KDM2A	0.63488	chr11	67001100	67001694	0.596446	-18412	0	chr11	67117419	67117711	0.542281	97756	0	No
ENST00000366957.5	SMYD2	0.749801	chr1	214449009	214449461	0.724827	-5342	0	chr1	214502046	214502625	-0.692437	47759	0	No
ENST00000360212.2	CD46	0.867016	chr1	207921948	207922901	0.779569	-3036	0	chr1	207928619	207929065	0.79701	3382	0	No
ENST00000470373.1	MIB2	0.790434	chr1	1469273	1469525	0.344234	-95454	7	chr1	1615085	1615235	0.788821	50306	0	No
ENST00000367287.4	TIMM17A	0.482434	chr1	201893129	201893528	0.374723	-31291	0	chr1	201978569	201980095	-0.390211	54712	0	No
ENST00000498663.1	RBM8A	0.810763	chr1	145435053	145435428	0.73224	-72358	0	chr1	145506984	145508500	0.72647	144	11	No
ENST00000367429.4	CFH	0.903163	chr1	196529687	196530006	0.6409	-91162	0	chr1	196620888	196621483	0.673919	177	4	No
ENST00000537908.1	RP11-534G20.3	0.804222	chr10	29606025	29606175	0.73424	-92386	0	chr10	29733011	29733326	-0.483816	34682	0	No
ENST00000444362.1	RP4-758J18.2	0.684708	chr1	1239960	1241870	0.657316	-93992	0	chr1	1252232	1252507	0.375637	-82538	0	No
ENST00000039989.4	TTC17	0.478954	chr11	43332938	43334821	0.364433	-46612	2	chr11	43373302	43373637	-0.35692	-7022	0	No
ENST00000429694.1	NBPF8	0.563328	chr1	144520825	144521562	-0.288241	-72170	0	chr1	144537740	144537890	0.436002	-55548	0	No
ENST00000501079.1	CTD-2003C8.1	0.61926	chr11	10876928	10877206	0.495483	-2740	0	chr11	10953545	10953695	0.492208	73814	0	No
ENST00000372248.4	RNF220	0.872279	chr1	45008170	45010093	0.823789	-88696	0	chr1	45118415	45119117	0.809094	20938	0	No
ENST00000534035.1	ACCS	0.78573	chr11	44087258	44088637	0.76704	-14621	0	chr11	44199490	44199765	-0.462324	97059	0	No
ENST00000379031.5	PUSL1	0.719453	chr1	1161000	1161275	0.538753	-82810	0	chr1	1193245	1193395	0.559046	-50628	0	No
ENST00000374315.1	SEPN1	0.798789	chr1	26133000	26133150	0.739313	6390	0	chr1	26132445	26132655	0.79788	5866	0	No
ENST00000447947.2	GPR89C	0.208439	chr1	145826465	145827299	-0.144553	-56986	1	chr1	145827756	145828182	0.115105	-55900	0	No
ENST00000367600.5	QSOX1	0.684318	chr1	180136923	180137728	-0.531353	13293	0	chr1	180221732	180222221	-0.650992	97944	0	No
ENST00000464930.1	GSTP1	0.629899	chr11	67354277	67354606	0.601503	2846	0	chr11	67423636	67424231	0.603694	72338	0	No
ENST00000482739.2	RNF187	0.749895	chr1	228610988	228611702	-0.726413	-64578	0	chr1	228702076	228702625	-0.520756	26427	0	No
ENST00000367210.1	ZC3H11A	0.674567	chr1	203766982	203767399	0.521384	-16843	4	chr1	203830294	203831804	0.529146	47016	6	No
ENST00000538914.1	RP11-243J18.3	0.721856	chr1	155568812	155569035	0.577891	-12088	0	chr1	155621300	155621518	-0.654937	40398	0	No
ENST00000373931.4	PPP1R8	0.789252	chr1	28098932	28100675	-0.66704	-57530	4	chr1	28211630	28211833	0.718848	54398	1	No
ENST00000485678.1	B4GALT2	0.621031	chr1	44428333	44428572	-0.52366	-17238	0	chr1	44443343	44443732	-0.528359	-2153	1	No
ENST00000392121.3	MPZL1	0.885535	chr1	167766196	167766736	0.829239	75240	0	chr1	167789102	167789840	0.846403	98244	0	No
ENST00000003912.3	NIPAL3	0.751709	chr1	24689325	24689875	0.732828	-52694	0	chr1	24715832	24716172	-0.666918	-26292	0	No
ENST00000470897.1	KIAA0467	0.62421	chr1	43844209	43844484	-0.585207	-58919	0	chr1	43853941	43854327	-0.544418	-49132	2	No
ENST00000525455.1	POLR2G	0.785822	chr11	62483721	62484044	-0.626823	-45170	0	chr11	62543170	62543525	-0.604089	14295	12	No
ENST00000439247.2	PCNXL3	0.625563	chr11	65326445	65326728	0.563698	-67738	0	chr11	65414198	65415183	0.552678	20366	10	No
ENST00000501575.1	AL121928.1	0.736464	chr10	104213860	104214010	-0.593433	4340	0	chr10	104222536	104223482	0.735549	13414	0	No
ENST00000469225.1	PARK7	0.724118	chr1	8067792	8067898	-0.609448	42434	0	chr1	8085065	8087940	-0.665028	61091	0	No
ENST00000282990.6	MR1	0.690209	chr1	181048435	181049030	0.564274	45593	0	chr1	181055955	181057154	0.525246	53415	0	No
ENST00000446541.1	NBPF8	0.612963	chr1	144529769	144530583	-0.497397	-74242	0	chr1	144533397	144535730	-0.421781	-69854	0	No
ENST00000528655.1	ADM	0.612806	chr11	10314525	10316984	0.51895	-10877	0	chr11	10323251	10323830	0.506975	-3091	0	No
ENST00000369645.1	MOV10	0.586778	chr1	113216121	113218557	0.585345	230	8	chr1	113237245	113237395	-0.383192	20210	1	No
ENST00000456707.1	IPO9	0.735735	chr1	201863885	201864336	0.53692	20667	0	chr1	201875620	201875770	-0.689797	32252	0	No
ENST00000496827.1	SEC24C	0.554829	chr10	75501814	75502578	0.42105	-25456	0	chr10	75596485	75596775	0.459616	68978	0	No
ENST00000382671.4	PSMD13	0.78028	chr11	217024	217299	0.77214	-19877	0	chr11	323354	323743	0.719381	86510	0	No
ENST00000493053.1	ATP5C1	0.644985	chr10	7748838	7749496	0.207418	-80944	4	chr10	7828455	7828730	-0.635125	-1518	0	No
ENST00000361771.3	WDTC1	0.697058	chr1	27470980	27471155	-0.49676	-90092	0	chr1	27518397	27519707	-0.558342	-42108	0	No
ENST00000468588.1	SARS	0.656643	chr1	109728117	109728406	0.538773	-50592	0	chr1	109783211	109783866	0.548857	4685	0	No
ENST00000372718.3	SMAP2	0.863923	chr1	40848649	40850896	0.77731	10403	0	chr1	40865773	40866592	0.747983	26813	0	No
ENST00000370986.4	GADD45A	0.863503	chr1	68155360	68155915	0.677857	4893	0	chr1	68190587	68190929	0.668091	40014	0	No
ENST00000451389.2	TMEM138	0.735083	chr11	61061305	61063079	-0.684309	-69530	2	chr11	61120866	61121636	0.539289	-10472	10	No
ENST00000300737.4	STIM1	0.8914	chr11	3837868	3838341	-0.763493	-38828	0	chr11	3901832	3902627	0.822053	25297	0	No
ENST00000375710.3	LDHA	0.726161	chr11	18404561	18404896	0.655382	-16545	0	chr11	18433728	18434057	-0.581343	12619	0	No
ENST00000279281.3	C11orf2	0.665446	chr11	64827355	64828281	-0.489541	-35814	0	chr11	64936465	64938106	0.41259	73654	3	No
ENST00000441890.1	UBAP2L	0.726531	chr1	154169416	154169705	0.722137	-23801	0	chr1	154185715	154186133	0.641181	-7438	0	No
ENST00000495288.1	PSMB4	0.855876	chr1	151322480	151322679	0.716444	-49457	0	chr1	151371614	151372751	0.736998	146	21	No
ENST00000538451.1	LDHA	0.743233	chr11	18350518	18351558	0.699591	-73044	0	chr11	18428948	18429623	0.669516	5203	0	No
ENST00000485733.1	GUK1	0.595634	chr1	228275580	228275855	0.442162	-53107	0	chr1	228349779	228351551	0.517904	21840	0	No
ENST00000236228.6	PTBP2	0.558601	chr1	97097460	97098097	-0.425334	-89561	0	chr1	97181128	97181467	-0.0696347	-6042	0	No
ENST00000354497.4	RTN3	0.503112	chr11	63349904	63351164	-0.403244	-98512	0	chr11	63437358	63439585	0.442484	-10574	6	No
ENST00000538961.1	DNAJC4	0.737125	chr11	63971916	63972599	-0.56699	-27177	0	chr11	64027693	64027932	-0.609746	28378	0	No
ENST00000483932.1	AL592307.1	0.704527	chr1	145219105	145219390	-0.614033	-58003	0	chr1	145289996	145290968	-0.536253	13232	2	No
ENST00000370298.4	MTF2	0.778148	chr1	93467519	93467759	0.567847	-77156	0	chr1	93547349	93547612	-0.707034	2685	0	No
ENST00000465375.1	DAP3	0.784863	chr1	155617741	155618824	0.61351	-40603	0	chr1	155746227	155746546	0.723854	87501	1	No
ENST00000298649.3	HK1	0.932777	chr10	71071082	71071756	0.818279	-4192	0	chr10	71088439	71088642	0.840126	12930	0	No
ENST00000278100.6	BCCIP	0.671141	chr10	127589439	127590628	0.568327	77918	0	chr10	127609974	127610253	0.637586	97998	0	No
ENST00000487935.1	OPTN	0.676562	chr10	13157786	13158173	-0.632603	15820	0	chr10	13222690	13223285	-0.560119	80828	0	No
ENST00000366839.4	SRP9	0.722219	chr1	226014801	226015350	0.700036	49536	0	chr1	225951600	225951870	0.549496	-13804	0	No
ENST00000449818.1	RP11-40H20.2	0.794874	chr1	27460450	27460899	0.778702	-72747	0	chr1	27579043	27579638	0.739836	45919	0	No
ENST00000359426.6	HK1	0.879983	chr10	71092912	71093431	0.773011	14571	0	chr10	71097230	71097530	0.803919	18780	0	No
ENST00000369308.3	LIX1L	0.735363	chr1	145391434	145391801	-0.583923	-85468	0	chr1	145554851	145555644	-0.568198	78162	0	No
ENST00000334888.5	TMEM216	0.789567	chr11	61245142	61245518	0.751178	85498	0	chr11	61249906	61250423	0.757051	90332	10	No
ENST00000470045.1	COMMD3	0.42358	chr10	22540305	22540455	0.354615	-64964	0	chr10	22540483	22542852	0.399668	-63677	0	No
ENST00000393203.2	PTGFRN	0.736335	chr1	117465620	117465770	0.443506	13016	0	chr1	117497472	117497847	0.730704	44980	0	No
ENST00000414281.1	CAP1	0.845604	chr1	40447554	40447930	0.82773	-58662	0	chr1	40542539	40542983	0.80352	36356	2	No
ENST00000524628.1	BANF1	0.630298	chr11	65699976	65700313	0.554898	-69807	0	chr11	65816205	65816355	-0.511487	46328	0	No
ENST00000457390.1	RP11-14N7.2	0.699187	chr1	148929045	148929275	0.652391	-3626	0	chr1	148931432	148931836	0.654394	-1152	0	No
ENST00000322776.6	NDUFV1	0.737352	chr11	67354277	67354606	0.710941	-19882	0	chr11	67355155	67355815	0.672751	-18838	0	No
ENST00000367943.4	DUSP12	0.69474	chr1	161733277	161733650	0.665852	13903	0	chr1	161737564	161737839	-0.555298	18141	0	No
ENST00000528416.1	DPF2	0.747037	chr11	65028777	65030103	-0.633586	-71786	1	chr11	65151123	65151813	-0.63545	50242	0	No
ENST00000473327.1	MSTO1	0.737537	chr1	155501482	155501757	0.616644	-78556	0	chr1	155540088	155540688	0.646479	-39788	0	No
ENST00000271469.3	UAP1	0.866518	chr1	162468907	162469166	-0.742077	-62287	0	chr1	162508543	162509609	0.720939	-22248	0	No
ENST00000436396.1	VCL	0.831806	chr10	75807170	75807433	0.788133	-35933	0	chr10	75831100	75831270	0.797284	-12050	0	No
ENST00000460950.1	PRDX6	0.64677	chr1	173449844	173450083	0.548957	3494	0	chr1	173465919	173466482	0.634289	19731	0	No
ENST00000492536.1	RUSC1	0.586724	chr1	155237300	155237450	-0.466256	-56936	0	chr1	155370472	155370711	0.466096	76281	0	No
ENST00000414893.1	CAP1	0.808879	chr1	40508040	40508439	-0.242504	1847	0	chr1	40512240	40512390	0.762138	5922	0	No
ENST00000358935.2	MARCH5	0.648553	chr10	93970889	93971548	0.493504	-79702	0	chr10	94088536	94089630	0.579381	38162	0	No
ENST00000527546.1	MICAL2	0.884233	chr11	12159860	12160090	0.783177	40	0	chr11	12221815	12223453	0.839602	62698	0	No
ENST00000369130.3	VPS45	0.630395	chr1	150107530	150108045	0.627611	68418	0	chr1	150114420	150114570	0.513697	75126	0	No
ENST00000496131.1	ATP6V0B	0.817752	chr1	44451754	44452033	0.611273	11242	0	chr1	44480325	44480886	0.710525	39954	0	No
ENST00000402736.1	ZMYND11	0.714947	chr10	179385	180101	0.500724	-1706	0	chr10	281011	281286	0.561169	99699	0	No
ENST00000367889.3	MGST3	0.677531	chr1	165606625	165607129	0.622346	6778	0	chr1	165668910	165669133	-0.553113	68923	0	No
ENST00000359637.2	CFH	0.790371	chr1	196529687	196530006	0.61368	-91340	0	chr1	196620888	196621483	0.540711	-1	4	No
ENST00000323213.5	EIF3M	0.409927	chr11	32604695	32606443	0.333842	184	1	chr11	32608142	32608731	0.145174	3051	6	No
ENST00000397421.1	CD151	0.780459	chr11	783403	784010	0.742412	-49246	0	chr11	869845	869995	0.732734	36968	5	No
ENST00000534147.1	C11orf17	0.76229	chr11	8927983	8928630	0.752516	-4684	0	chr11	8984322	8984822	0.444039	51582	0	No
ENST00000318950.6	SWAP70	0.912057	chr11	9593616	9594005	-0.697917	-91814	0	chr11	9710320	9710510	0.879515	24790	0	No
ENST00000325207.5	RIC8A	0.88008	chr11	210205	210390	0.776354	1767	0	chr11	267134	268563	-0.765363	59318	0	No
ENST00000537888.1	PEX11B	0.819841	chr1	145524662	145525186	-0.601456	8364	2	chr1	145522536	145522873	0.698334	6144	18	No
ENST00000311772.5	PPP1R8	0.686117	chr1	28112360	28112510	0.587504	-44854	0	chr1	28211630	28211833	0.665899	54442	1	No
ENST00000425270.1	RP11-312J18.5	0.56285	chr1	160836088	160836711	-0.502676	-28371	0	chr1	160776112	160776351	0.492262	-88539	0	No
ENST00000445394.2	CDC73	0.668098	chr1	193112492	193112731	0.631928	21382	0	chr1	193159275	193159860	0.590584	68338	0	Yes
ENST00000317568.5	FRMD8	0.712921	chr11	65152976	65153512	-0.613477	-826	0	chr11	65188460	65196490	-0.587456	38404	0	No
ENST00000302413.8	PRUNE	0.838272	chr1	150943619	150944980	0.826781	-36654	0	chr1	150948905	150949055	0.508849	-31974	0	No
ENST00000319006.3	TALDO1	0.746466	chr11	665167	666392	0.698083	-81550	0	chr11	821046	821705	-0.528172	74046	5	No
ENST00000338663.7	SLC3A2	0.680329	chr11	62646799	62647074	0.58045	-1408	0	chr11	62669360	62669679	0.595682	21175	0	No
ENST00000496194.1	CTTNBP2NL	0.798249	chr1	112946814	112947411	0.741093	8276	0	chr1	113001480	113001630	0.699204	62718	0	No
ENST00000369496.4	ATP1A1	0.76698	chr1	116936452	116936748	0.760974	10608	0	chr1	116914777	116918091	0.709467	-9558	3	Yes
ENST00000397420.3	CD151	0.781866	chr11	783403	784010	0.765907	-49137	0	chr11	826801	828144	-0.64062	-5371	0	No
ENST00000368567.4	RPS27	0.558357	chr1	153951591	153951957	0.515293	-11462	0	chr1	153966180	153966755	0.549824	3232	0	No
ENST00000476752.1	DKK1	0.653057	chr10	54072730	54075051	0.500583	-1122	34	chr10	54078617	54079273	0.644442	3932	0	No
ENST00000486667.1	SRSF11	0.500287	chr1	70667886	70668396	-0.396908	-19266	0	chr1	70670731	70672187	0.334017	-15948	6	No
ENST00000483858.1	RBM4	0.712262	chr11	66396923	66397212	0.601533	-9102	0	chr11	66491102	66491494	0.595456	85128	0	No
ENST00000375793.2	PLEKHM2	0.642197	chr1	16011893	16012428	-0.472671	1275	0	chr1	16050300	16050450	0.539396	39490	0	No
ENST00000310256.2	ARV1	0.757105	chr1	231173782	231174145	0.637147	59168	0	chr1	231186166	231186496	0.618859	71536	0	No
ENST00000367204.1	SOX13	0.875084	chr1	204077082	204077325	0.833415	34471	0	chr1	204077522	204078268	0.805559	35162	0	No
ENST00000461670.1	ATP6V0B	0.567307	chr1	44346400	44346550	-0.463432	-94158	0	chr1	44445155	44446067	0.470472	4978	1	No
ENST00000483628.1	SRGAP2	0.627993	chr1	206592699	206593014	-0.5659	26643	3	chr1	206640388	206640740	-0.531872	74350	0	No
ENST00000494337.1	HSPA14	0.75107	chr10	14784705	14785494	0.674587	-95216	0	chr10	14919784	14921887	-0.634822	40520	0	No
ENST00000529986.1	CTNND1	0.816616	chr11	57525626	57526342	-0.269641	-3286	0	chr11	57566269	57567065	0.815795	37398	0	No
ENST00000367589.3	XPR1	0.588371	chr1	180571006	180571209	0.512821	-30061	0	chr1	180578849	180579367	0.552295	-22060	0	No
ENST00000370854.3	ZDHHC16	0.835776	chr10	99159658	99160430	-0.790943	-45884	7	chr10	99277800	99278530	0.743196	72238	0	No
ENST00000441839.2	CD46	0.752268	chr1	207929582	207929999	0.610434	4388	0	chr1	207992380	207992555	-0.72921	67065	0	No
ENST00000435275.1	RPS24	0.771077	chr10	79718197	79718400	-0.480609	-75220	0	chr10	79734175	79734768	0.489324	-59047	0	No
ENST00000475035.1	SNRPE	0.734048	chr1	203769037	203769552	0.664341	-61437	1	chr1	203889620	203889859	0.631677	59008	0	No
ENST00000466982.1	SFXN3	0.745359	chr10	102870753	102870911	-0.628377	73682	0	chr10	102790642	102793270	0.735212	-5194	0	No
ENST00000425387.2	PGAM1	0.780551	chr10	99147640	99148239	0.732071	-38091	6	chr10	99269020	99269283	0.740266	83121	0	No
ENST00000367833.2	TIPRL	0.860884	chr1	168118265	168118421	0.683817	-29828	0	chr1	168149110	168149511	0.819383	1139	0	No
ENST00000326674.9	PTPMT1	0.788683	chr11	47532384	47533022	0.611008	-54450	0	chr11	47554463	47554706	-0.57915	-32569	0	No
ENST00000496662.1	NTPCR	0.575061	chr1	233080149	233080518	0.553429	-6046	0	chr1	233082721	233082992	0.485519	-3523	0	No
ENST00000371514.3	SCP2	0.641102	chr1	53379117	53379631	-0.579899	-13528	0	chr1	53490617	53491136	0.551417	97975	0	No
ENST00000367214.1	ZC3H11A	0.590701	chr1	203667307	203667635	0.425694	-97328	9	chr1	203839332	203839934	0.420995	74834	0	No
ENST00000367808.3	BLZF1	0.854877	chr1	169307429	169307704	-0.656529	-29642	0	chr1	169332469	169333118	0.65053	-4415	0	No
ENST00000533762.1	FAM54B	0.836048	chr1	26130806	26131064	0.790277	-15482	0	chr1	26132445	26132655	0.753064	-13868	0	No
ENST00000538477.1	GHITM	0.572588	chr10	85916494	85916949	0.343782	17481	0	chr10	85920514	85920703	-0.42982	21368	0	No
ENST00000374466.3	CSGALNACT2	0.776307	chr10	43670325	43670840	-0.698755	36648	0	chr10	43697402	43699789	-0.744844	64661	5	No
ENST00000370078.1	PRMT6	0.890262	chr1	107559124	107559643	0.786029	-39918	0	chr1	107684169	107685063	0.684463	85314	0	No
ENST00000470252.1	SFXN3	0.773578	chr10	102855245	102855861	-0.69151	57844	0	chr10	102870753	102870911	-0.712605	73122	0	No
ENST00000489353.1	EIF3I	0.810919	chr1	32772875	32773334	0.717034	85096	0	chr1	32776815	32777090	0.77817	88944	0	No
ENST00000367064.3	CD55	0.783615	chr1	207405755	207406564	0.708847	-88694	0	chr1	207477924	207479751	0.768616	-16016	0	No
ENST00000449755.1	MARVELD1	0.857436	chr10	99437026	99437475	-0.406201	-37765	0	chr10	99449250	99449899	0.750317	-25441	0	No
ENST00000440904.1	MTX1P1	0.889096	chr1	155264745	155264895	0.869184	64054	0	chr1	155290375	155291298	0.638673	90070	1	No
ENST00000396053.4	RBM4	0.785242	chr11	66405365	66406968	0.51664	28	0	chr11	66477076	66477721	0.662044	71260	0	No
ENST00000373202.3	SGPL1	0.595504	chr10	72501263	72501578	-0.559917	-74306	0	chr10	72503314	72503988	-0.57013	-72076	16	No
ENST00000525469.1	CD44	0.884909	chr11	35166396	35166659	0.834996	-74364	0	chr11	35184203	35185061	0.770526	-56260	0	No
ENST00000377086.1	KIF1B	0.814265	chr1	10297180	10297549	-0.701839	25690	0	chr1	10359423	10359491	-0.762091	87782	0	No
ENST00000339159.5	ATP1A1	0.646171	chr1	116872711	116873214	0.512266	-52984	0	chr1	117021246	117021521	0.498609	95437	0	Yes
ENST00000428161.1	KCNAB2	0.773445	chr1	6084480	6084849	0.662769	-1696	0	chr1	6085993	6087737	0.676454	504	0	No
ENST00000428634.1	PEX11B	0.822186	chr1	145441329	145441764	0.633812	-81128	0	chr1	145524662	145525186	-0.612551	2250	2	No
ENST00000458748.1	SCARNA2	0.728651	chr1	109642473	109644470	0.703578	656	0	chr1	109654616	109655871	0.689465	12428	1	No
ENST00000435510.2	NRBF2	0.668533	chr10	64867681	64868136	0.481095	-25177	0	chr10	64917640	64918300	0.531289	24884	0	No
ENST00000368009.2	NIT1	0.824283	chr1	161002615	161003013	-0.786031	-85078	0	chr1	161168033	161169115	0.576235	80682	15	No
ENST00000532444.1	EIF3M	0.244841	chr11	32551693	32552285	-0.151822	-53396	0	chr11	32604695	32606443	-0.234207	184	1	No
ENST00000312175.2	BANF1	0.595781	chr11	65669560	65670325	-0.50903	-99608	0	chr11	65776320	65776470	0.590814	6844	0	No
ENST00000498367.1	PDCD4	0.772628	chr10	112610199	112610598	0.610195	-39998	0	chr10	112611910	112612507	0.726181	-38188	0	No
ENST00000542941.1	ARF1	0.680911	chr1	228302506	228302904	-0.50888	32282	0	chr1	228338045	228338929	-0.493924	68064	0	No
ENST00000455725.2	API5	0.247199	chr11	43373302	43373637	-0.236676	39941	0	chr11	43388175	43388697	0.173947	54908	0	No
ENST00000489342.1	RAB4A	0.84519	chr1	229439845	229440120	0.719866	17750	0	chr1	229453880	229454030	-0.725944	31722	0	No
ENST00000524899.1	ADRBK1	0.87732	chr11	67031860	67032243	-0.526238	-19691	0	chr11	67134238	67135015	-0.836257	82884	10	No
ENST00000372984.4	AKIRIN1	0.674133	chr1	39424525	39425141	0.61913	-32128	0	chr1	39546919	39547723	-0.543644	90360	0	No
ENST00000368336.5	DAP3	0.752591	chr1	155621964	155622227	0.609763	-36754	0	chr1	155746227	155746546	0.705731	87537	1	No
ENST00000451629.1	KIAA0913	0.61973	chr10	75631516	75632031	-0.524178	82513	0	chr10	75648320	75648550	-0.615643	99174	0	No
ENST00000526282.1	GTF2H1	0.914724	chr11	18332240	18332970	0.727057	-41040	5	chr11	18352453	18352822	-0.632833	-21008	0	No
ENST00000532642.1	ATP6V0B	0.814257	chr1	44480325	44480886	0.606619	39989	0	chr1	44498040	44498349	0.740008	57578	0	No
ENST00000277746.6	NRBF2	0.54472	chr10	64873712	64874199	0.477566	-19095	0	chr10	64906305	64906584	0.461873	13394	0	No
ENST00000528630.1	RCN1	0.677023	chr11	32052970	32053209	-0.432578	-72843	0	chr11	32087741	32088101	0.670483	-38012	0	No
ENST00000543351.1	VDAC2	0.767519	chr10	76951495	76952298	0.736715	-18016	0	chr10	76954924	76955250	0.692492	-14826	0	No
ENST00000282032.3	C11orf46	0.539111	chr11	30338448	30339043	0.480031	-5853	0	chr11	30367050	30367289	0.506156	22571	0	No
ENST00000366813.1	H3F3A	0.59374	chr1	226222082	226222705	0.568158	-29285	0	chr1	226311105	226311255	-0.528862	59502	0	Yes
ENST00000400061.1	LYPLA2	0.678226	chr1	24072041	24072346	-0.576756	-45453	0	chr1	24106203	24106910	-0.654231	-11090	4	No
ENST00000532245.1	CTNND1	0.626865	chr11	57525626	57526342	0.541751	-3286	0	chr11	57560364	57560747	-0.397754	31286	0	No
ENST00000526433.1	SSSCA1	0.820929	chr11	65346806	65347086	-0.691393	8792	2	chr11	65374407	65375206	0.755313	36653	11	No
ENST00000529313.1	NUCB2	0.776246	chr11	17221596	17221859	-0.564636	-76804	0	chr11	17225191	17225430	-0.61427	-73221	0	No
ENST00000322008.4	CD151	0.848297	chr11	826801	828144	-0.646429	-5480	0	chr11	831625	831795	0.768311	-1242	0	No
ENST00000486890.1	C1orf151	0.611282	chr1	19948760	19948950	0.473155	25378	0	chr1	19922613	19924798	-0.604875	228	2	No
ENST00000372759.3	ZMPSTE24	0.764216	chr1	40735940	40736190	0.596923	12286	0	chr1	40780543	40783093	-0.711912	58038	7	No
ENST00000493673.1	PSMB4	0.750101	chr1	151286697	151287016	-0.509393	-85210	0	chr1	151371614	151372751	0.59581	116	21	No
ENST00000526711.1	ILK	0.862363	chr11	6598320	6598470	0.846241	-31778	0	chr11	6688826	6689429	-0.602445	58955	0	No
ENST00000367602.3	QSOX1	0.605384	chr1	180120156	180120455	0.565611	-3664	0	chr1	180120619	180121034	0.561152	-3143	0	No
ENST00000436993.1	FAM21C	0.638626	chr10	46167212	46167491	-0.288858	-65529	0	chr10	46257168	46257456	0.422256	24432	0	No
ENST00000299381.3	ANAPC16	0.881406	chr10	73892166	73892509	0.748709	-83469	0	chr10	74004605	74005396	0.766768	29194	0	No
ENST00000185907.9	ASAH2B	0.390785	chr10	52499213	52500409	-0.362423	114	0	chr10	52568127	52568582	-0.341297	68658	0	No
ENST00000525096.1	C1orf122	0.489994	chr1	38259105	38259255	0.336282	-14824	0	chr1	38283263	38283502	-0.44265	9378	0	No
ENST00000530087.1	PTDSS2	0.848251	chr11	379265	379415	0.793092	-94580	0	chr11	420205	420355	0.804452	-53640	0	No
ENST00000305885.2	FEN1	0.853289	chr11	61594460	61597173	-0.710667	35707	12	chr11	61627625	61627775	0.718493	67590	0	No
ENST00000298786.3	FAM35A	0.640686	chr10	88843624	88843903	-0.37814	-11190	0	chr10	88930282	88930959	0.409071	75667	6	No
ENST00000531933.1	ATG13	0.670458	chr11	46670725	46671466	0.617411	-9877	1	chr11	46704246	46704664	-0.654867	23482	0	No
ENST00000279249.2	CDC42EP2	0.774711	chr11	65030214	65030641	-0.586472	-51862	0	chr11	65083725	65085254	0.728402	2200	0	No
ENST00000527355.1	NDUFV1	0.685322	chr11	67367689	67368314	0.545563	-10476	0	chr11	67395224	67395579	-0.465175	16924	3	No
ENST00000366760.1	SNAP47	0.676758	chr1	227930743	227931078	0.576473	14552	0	chr1	227949891	227950620	0.537934	33897	0	No
ENST00000373895.3	TFAM	0.721097	chr10	60094463	60095879	-0.483055	-50024	1	chr10	60143736	60144331	0.525523	-1161	0	No
ENST00000368235.3	APOA1BP	0.67547	chr1	156477960	156478716	-0.617186	-83216	0	chr1	156522774	156522997	-0.541257	-38669	0	No
ENST00000545484.1	CCND1	0.818341	chr11	69458971	69459594	0.781133	802	0	chr11	69477266	69477469	0.52576	18887	0	Yes
ENST00000298249.3	REEP3	0.690297	chr10	65181232	65181973	-0.627925	-99571	0	chr10	65222608	65222997	-0.647561	-58371	0	No
ENST00000467953.1	MTF2	0.797363	chr1	93547349	93547612	-0.550645	-28323	0	chr1	93643966	93644394	0.578574	68376	0	No
ENST00000534208.1	NDUFS3	0.610664	chr11	47517651	47518200	-0.432814	-82699	0	chr11	47610744	47611259	0.443566	10377	0	No
ENST00000374082.1	NCOA4	0.773841	chr10	51566652	51567269	0.63655	-5467	0	chr10	51573145	51573600	0.502671	945	3	Yes
ENST00000494991.1	MFN2	0.641205	chr1	11989845	11990362	0.575549	-77006	0	chr1	11990620	11990895	0.567938	-76352	0	No
ENST00000352980.4	KAT5	0.612579	chr11	65400946	65401145	-0.534231	-78444	0	chr11	65402098	65402373	-0.539973	-77254	0	No
ENST00000526368.1	POLR2G	0.916451	chr11	62444628	62445003	0.900626	-85411	1	chr11	62620372	62624363	0.640616	92141	4	No
ENST00000448838.2	PDHX	0.654026	chr11	34854020	34854295	0.502689	-83520	0	chr11	34958100	34958250	0.602742	20498	0	No
ENST00000308831.2	RHOD	0.746466	chr11	66750965	66751869	0.673478	-72872	0	chr11	66829714	66830456	0.664188	5796	0	No
ENST00000394590.2	ZNF326	0.742292	chr1	90370211	90370486	0.647393	-87374	0	chr1	90460029	90461973	-0.653946	3278	2	No
ENST00000271277.6	CTTNBP2NL	0.861778	chr1	112945771	112946140	0.785381	7152	0	chr1	112946814	112947411	0.792569	8309	0	No
ENST00000361546.2	UBAP2L	0.631533	chr1	154210641	154210864	-0.532914	13194	0	chr1	154157037	154157266	0.602262	-40407	0	No
ENST00000531765.1	RPS6KB2	0.515103	chr11	67152252	67152515	-0.364176	-49081	0	chr11	67191633	67191876	-0.404308	-9710	10	No
ENST00000372651.1	NFYC	0.882782	chr1	41148021	41148311	0.820944	-27050	0	chr1	41151282	41151525	0.776741	-23812	0	No
ENST00000367815.3	ATP1B1	0.852451	chr1	169078813	169079588	0.810173	3642	0	chr1	169103459	169103729	0.816764	28036	0	No
ENST00000535687.1	RP4-706A16.3	0.713171	chr1	77528393	77528616	-0.56258	-66264	0	chr1	77686418	77686681	0.430543	91781	0	No
ENST00000522712.2	C11orf49	0.612081	chr11	46969745	46970595	0.511042	11874	0	chr11	47024719	47025453	-0.579608	66790	0	No
ENST00000526104.1	RIC8A	0.82998	chr11	175749	176024	-0.817056	-31625	0	chr11	267134	268563	-0.436748	60337	0	No
ENST00000531822.1	AKIRIN1	0.80118	chr1	39428194	39428500	0.572964	-28822	0	chr1	39434614	39435237	0.717158	-22243	0	No
ENST00000377346.4	PIK3CD	0.845079	chr1	9651900	9652050	0.661693	-59828	0	chr1	9688476	9690253	0.843489	-22439	0	No
ENST00000528737.1	FAM111A	0.709379	chr11	58875089	58875836	0.673505	-34759	0	chr11	58983985	58985019	0.570115	74280	0	No
ENST00000477849.1	PLEKHM2	0.663528	chr1	16073828	16074488	0.643158	17818	8	chr1	16085005	16086135	0.654117	29230	0	No
ENST00000370558.3	SH3GLB1	0.66672	chr1	87174662	87174956	0.665876	-25234	0	chr1	87239058	87239706	0.540369	39340	0	No
ENST00000368858.5	BUB3	0.636482	chr10	124868918	124869428	0.595456	-44758	0	chr10	124916668	124917196	0.400811	3000	0	No
ENST00000418390.2	TCEB3	0.666085	chr1	24115245	24115520	-0.573541	45737	0	chr1	24150267	24150530	-0.588041	80753	0	No
ENST00000451137.2	CYR61	0.91157	chr1	86043102	86044157	0.851104	-2815	0	chr1	86050525	86050675	0.855035	4156	0	No
ENST00000371072.4	RAVER2	0.694816	chr1	65144912	65145251	-0.434158	-65697	0	chr1	65210095	65211811	0.679039	174	0	No
ENST00000459697.1	RABGGTB	0.682589	chr1	76191445	76193119	0.658554	-66786	0	chr1	76260887	76263222	0.66823	2987	12	No
ENST00000399339.2	FAM21A	0.366988	chr10	51811634	51812249	0.356873	-25945	0	chr10	51827285	51828101	0.131685	-10194	5	No
ENST00000543719.1	CCAR1	0.631852	chr10	70444157	70444752	-0.442535	-36529	0	chr10	70571010	70571642	0.501853	90342	0	No
ENST00000462002.1	DAP3	0.66111	chr1	155661695	155662359	0.59999	3136	0	chr1	155668110	155669279	0.537421	9804	0	No
ENST00000496366.1	TMEM69	0.776667	chr1	46150579	46150858	0.662336	-3150	0	chr1	46218904	46219959	0.692081	65563	0	No
ENST00000294258.3	ZFPL1	0.693376	chr11	64827355	64828281	-0.611714	-23890	0	chr11	64917912	64918967	-0.387356	66732	0	No
ENST00000533166.1	BANF1	0.788102	chr11	65676551	65677207	-0.658506	-93174	0	chr11	65779945	65780095	0.625515	9968	0	No
ENST00000361314.4	GPX7	0.797782	chr1	53067911	53068400	0.660065	111	9	chr1	53162918	53163307	-0.692102	95068	0	No
ENST00000540268.1	RAB18	0.710221	chr10	27794075	27794310	0.447505	941	0	chr10	27813461	27813700	-0.436041	20329	0	No
ENST00000404582.2	MORF4L1P1	0.764143	chr1	220333398	220333682	0.593842	-93372	0	chr1	220509140	220509290	0.661889	82302	0	No
ENST00000486597.1	TXNIP	0.605764	chr1	145388010	145388285	-0.489991	-52706	0	chr1	145411877	145412169	0.449479	-28830	0	No
ENST00000482384.1	SARS	0.871777	chr1	109761050	109761711	0.778609	4826	0	chr1	109769867	109770477	0.79871	13618	0	No
ENST00000481386.1	CD81	0.737553	chr11	2328087	2328566	0.612316	-89217	0	chr11	2400025	2400175	0.684958	-17444	0	No
ENST00000542715.1	NET1	0.767432	chr10	5494506	5494769	0.700909	38885	0	chr10	5503187	5503702	0.702134	47692	0	No
ENST00000279206.3	NUDT22	0.79984	chr11	63916016	63916883	0.762572	-77313	0	chr11	64030585	64030755	0.573079	36908	0	No
ENST00000372135.3	UROD	0.806562	chr1	45413576	45413865	0.665894	-64206	0	chr1	45501258	45501835	0.62419	23620	15	No
ENST00000398692.4	RBM4	0.598081	chr11	66311093	66311718	-0.591122	-94764	12	chr11	66462005	66462724	0.522572	56195	0	No
ENST00000361518.5	ZNF511	0.80363	chr10	135022698	135023007	-0.75635	-99127	0	chr10	135042745	135043395	0.668306	-78910	0	No
ENST00000495447.1	MGST3	0.733087	chr1	165628806	165629141	0.630737	28497	0	chr1	165668910	165669133	-0.593607	68545	0	No
ENST00000336715.5	ZNF687	0.741562	chr1	151161308	151161743	0.515605	-93218	0	chr1	151210194	151210768	-0.53998	-44262	3	No
ENST00000538262.1	RP11-20O24.4	0.627	chr1	109626615	109626890	0.534703	91874	0	chr1	109627231	109627723	0.591565	92598	0	No
ENST00000366513.4	CNST	0.66159	chr1	246740652	246741487	0.616859	11321	0	chr1	246765505	246765704	0.561944	35856	0	No
ENST00000497342.1	RP11-192N10.2	0.779523	chr10	30025320	30025515	-0.625916	38553	0	chr10	30035160	30035310	-0.729984	48370	0	No
ENST00000443059.1	QSOX1	0.551098	chr1	180120156	180120455	0.517177	-45512	0	chr1	180120619	180121034	0.536138	-44991	0	No
ENST00000480945.1	DDI2	0.699703	chr1	15857582	15857845	0.684376	-86282	0	chr1	15949218	15949693	0.610189	5460	0	No
ENST00000445560.2	BANF1	0.799055	chr11	65676551	65677207	-0.724076	-92820	0	chr11	65776320	65776470	0.562035	6696	0	No
ENST00000396651.3	RPS8	0.585895	chr1	45147268	45147491	0.565187	-93730	0	chr1	45240238	45242731	0.575182	375	10	No
ENST00000367509.4	RNF2	0.695108	chr1	185014097	185016159	-0.364415	470	0	chr1	184942377	184944153	0.472974	-71394	1	No
ENST00000373634.4	TMEM39B	0.748203	chr1	32471065	32471434	-0.3862	-67344	0	chr1	32526539	32526862	0.627368	-11893	0	No
ENST00000367875.1	POGK	0.380958	chr1	166807986	166810302	-0.374063	-182	4	chr1	166837969	166838254	-0.313078	28785	0	No
ENST00000543847.1	STIP1	0.537219	chr11	63861721	63862380	0.486249	-91647	0	chr11	63948088	63948491	-0.4841	-5408	0	No
ENST00000393760.1	ZDHHC16	0.670591	chr10	99239199	99239485	-0.52212	33394	0	chr10	99277800	99278530	0.667924	72218	0	No
ENST00000224764.4	BMPR1A	0.659133	chr10	88447580	88447730	0.626464	-68742	0	chr10	88535617	88535860	-0.490162	19342	0	No
ENST00000234677.2	SARS	0.806908	chr1	109836637	109836912	0.717998	80234	0	chr1	109739681	109741447	0.797038	-15976	15	No
ENST00000475253.1	MSTO1	0.830893	chr1	155568812	155569035	0.672797	-13334	0	chr1	155579406	155580164	-0.645162	-2472	3	No
ENST00000308987.5	CKS1B	0.795583	chr1	154960564	154960933	0.712106	13573	17	chr1	154979021	154980052	0.78505	32361	0	No
ENST00000384770.1	U1.93	0.390084	chr1	148247547	148248507	-0.24143	6562	0	chr1	148240907	148242650	0.28466	313	0	No
ENST00000358776.4	ACADSB	0.789329	chr10	124739362	124740650	0.77272	-28526	12	chr10	124779481	124780276	0.627004	11346	0	No
ENST00000372802.1	CAP1	0.646219	chr1	40502064	40502846	0.641418	-3458	0	chr1	40542539	40542983	0.636789	36848	2	No
ENST00000429875.2	RP11-481A12.5	0.688327	chr10	51555520	51555670	0.449467	-67832	0	chr10	51559241	51560060	-0.495143	-63776	0	No
ENST00000434391.2	DHDDS	0.732484	chr1	26700360	26700566	0.695941	-58310	0	chr1	26704393	26705618	0.614072	-53768	0	No
ENST00000534785.1	POLA2	0.731196	chr11	65073109	65073886	-0.535122	11848	0	chr11	65081240	65081390	0.578898	19666	0	No
ENST00000361951.4	DARS2	0.793791	chr1	173792504	173795008	0.500264	114	4	chr1	173868650	173868925	0.536446	75146	0	No
ENST00000526746.1	PARVA	0.621594	chr11	12397795	12398124	0.619349	-97332	0	chr11	12451269	12451588	0.494825	-43863	0	No
ENST00000314133.3	COX8A	0.742806	chr11	63689355	63689794	-0.67459	-52505	0	chr11	63746027	63746302	0.632131	4085	0	No
ENST00000486993.1	SGPL1	0.577721	chr10	72609342	72610031	0.464702	33969	0	chr10	72639779	72640162	0.323808	64253	0	No
ENST00000534355.1	C11orf31	0.687872	chr11	57417272	57418261	0.631464	-91059	0	chr11	57529880	57530279	0.35541	21254	0	No
ENST00000307365.3	DDIT4	0.810287	chr10	74018457	74018696	0.734966	-15102	0	chr10	74054265	74054814	0.744325	20861	0	No
ENST00000367041.1	CD46	0.88356	chr1	207928619	207929065	0.762746	3440	0	chr1	208000053	208000749	-0.704816	74998	0	No
ENST00000498115.1	GUK1	0.734768	chr1	228275580	228275855	0.591052	-58824	0	chr1	228328913	228329728	0.645301	-5221	4	No
ENST00000398861.2	EPB41	0.876798	chr1	29209755	29212084	0.736348	-2684	0	chr1	29213049	29215140	0.761973	491	0	No
ENST00000533646.1	TM7SF2	0.870001	chr11	64899653	64903343	-0.604836	22150	31	chr11	64917912	64918967	-0.675658	39092	0	No
ENST00000373970.3	DKK1	0.744416	chr10	54077940	54078450	0.732787	4138	0	chr10	54078617	54079273	0.730367	4888	0	No
ENST00000467302.1	PRPF38B	0.695127	chr1	109186156	109186547	0.470599	-48598	0	chr1	109245874	109246579	0.560117	11277	0	No
ENST00000370152.3	HIAT1	0.695385	chr1	100437744	100438350	0.410515	-65606	0	chr1	100512197	100512914	0.639485	8902	0	No
ENST00000487938.1	VIM	0.81995	chr10	17241360	17242208	0.749141	-29494	0	chr10	17275421	17275996	0.718641	4431	24	No
ENST00000543445.1	LDHA	0.924783	chr11	18332240	18332970	0.365353	-83502	5	chr11	18340816	18341137	0.914744	-75131	0	No
ENST00000526600.1	TEAD1	0.784309	chr11	12820189	12820704	0.677794	-80544	0	chr11	12835214	12835473	0.666305	-65647	0	No
ENST00000472174.2	ATP6V0B	0.656407	chr1	44532894	44533985	-0.44234	93119	0	chr1	44350820	44351600	0.514513	-89110	0	No
ENST00000414273.1	RP5-857K21.6	0.519362	chr1	569480	570295	-0.37548	3433	0	chr1	540525	540850	-0.49508	-25767	0	No
ENST00000397408.1	TSPAN4	0.763398	chr11	828945	829095	0.668088	-13922	0	chr11	932402	932726	0.721513	89622	0	No
ENST00000414070.1	RP11-20O24.4	0.577448	chr1	109455189	109455464	0.415496	-79578	0	chr1	109504681	109505160	0.52753	-29984	0	No
ENST00000373758.4	REEP3	0.741494	chr10	65238361	65238772	-0.658172	-42557	0	chr10	65364000	65364150	0.69697	82952	0	No
ENST00000438210.1	RP3-342P20.2	0.854779	chr1	40518945	40519464	0.790036	90852	0	chr1	40520740	40521033	0.747025	92534	0	No
ENST00000372969.3	NDUFS5	0.589993	chr1	39456018	39458893	-0.505595	-34535	2	chr1	39512456	39512818	0.510824	20646	0	No
ENST00000531250.1	NDUFV1	0.595895	chr11	67326228	67326547	-0.580717	-52637	0	chr11	67412625	67412775	-0.268048	33676	1	No
ENST00000491661.1	PEX14	0.641654	chr1	10576264	10576659	-0.586344	21132	0	chr1	10583609	10583888	-0.539367	28419	0	No
ENST00000235332.4	MIIP	0.862521	chr1	12057533	12057896	0.691769	-21809	0	chr1	12092360	12092599	0.860676	12956	0	No
ENST00000476344.1	BOLA1	0.772224	chr1	149870739	149871666	0.689174	43	2	chr1	149910749	149911644	0.457311	40037	0	No
ENST00000378202.5	RPP38	0.53701	chr10	15179678	15179964	0.440816	40490	0	chr10	15193902	15194517	-0.460245	54879	0	No
ENST00000448841.1	C10orf26	0.663718	chr10	104436733	104437245	0.534122	-66738	0	chr10	104498333	104498861	-0.649885	-5130	0	No
ENST00000448903.2	AP2A2	0.848571	chr11	829140	829290	0.753614	-96666	0	chr11	845885	846035	0.83319	-79922	0	No
ENST00000489294.1	UHMK1	0.564298	chr1	162416776	162417139	0.529858	-50676	0	chr1	162534443	162535110	0.498146	67143	0	No
ENST00000263645.4	CD81	0.67044	chr11	2400025	2400175	0.660926	1576	0	chr11	2404249	2404464	0.611636	5832	0	No
ENST00000376008.1	TMEM51	0.718852	chr1	15506780	15506955	0.588742	26582	0	chr1	15508685	15508980	-0.552393	28547	0	No
ENST00000373783.1	ADO	0.743981	chr10	64529256	64530102	0.729957	-34838	0	chr10	64571019	64571719	0.716549	6852	0	No
ENST00000446760.2	NBPF12	0.659962	chr1	146369224	146370448	0.534423	-3710	0	chr1	146373348	146375093	0.557178	674	0	No
ENST00000456711.1	COMMD3	0.570793	chr10	22601543	22601666	0.433237	-3742	0	chr10	22603825	22604188	0.435818	-1340	0	No
ENST00000544642.1	BTAF1	0.59744	chr10	93661416	93662069	-0.139143	-94405	0	chr10	93668025	93669528	-0.419766	-87371	12	No
ENST00000370128.4	RTCD1	0.750241	chr1	100789060	100789210	0.71532	57372	0	chr1	100819425	100819944	0.607115	87921	0	No
ENST00000445896.1	ATP1A1	0.585016	chr1	116927025	116927380	0.528598	11320	0	chr1	116930732	116931188	0.486974	15078	3	Yes
ENST00000478284.1	FAM54B	0.742113	chr1	26097711	26098130	0.66626	-48552	0	chr1	26111088	26111566	0.559149	-35146	0	No
ENST00000366815.3	H3F3A	0.740725	chr1	226160545	226161271	0.719744	-89472	0	chr1	226299880	226300030	0.647391	49576	0	Yes
ENST00000377892.1	SLC3A2	0.844083	chr11	62661083	62661346	0.728271	37696	0	chr11	62617900	62619984	0.717487	-4576	0	No
ENST00000540668.1	SEC24C	0.74131	chr10	75407002	75407662	-0.490163	-96812	47	chr10	75597926	75598365	0.552111	94002	0	No
ENST00000374395.3	RCAN3	0.807828	chr1	24807459	24808064	-0.764212	-21626	0	chr1	24885004	24886130	0.785355	56180	0	No
ENST00000539519.1	RPRD2	0.720487	chr1	150358098	150358373	0.503051	21066	0	chr1	150381331	150381637	-0.416439	44314	0	No
ENST00000525250.1	PNPLA2	0.76763	chr11	828945	829095	0.67312	8184	0	chr11	869845	869995	0.625959	49084	5	No
ENST00000533545.1	EPS8L2	0.772674	chr11	623961	624287	0.672409	-97160	2	chr11	704704	705448	0.767997	-16208	0	No
ENST00000429989.2	TSPAN14	0.797248	chr10	82169848	82170137	0.671477	-43930	0	chr10	82264985	82265795	0.709697	51468	0	No
ENST00000255108.3	DPH2	0.893199	chr1	44345165	44345390	-0.858301	-90399	0	chr1	44460353	44460962	0.840197	24981	0	No
ENST00000535776.1	RAB18	0.611495	chr10	27794075	27794310	0.470171	959	0	chr10	27813461	27813700	-0.331	20347	0	No
ENST00000450748.1	EXO1	0.717756	chr1	241970095	241970769	0.657418	-41822	0	chr1	241987250	241987736	0.717685	-24760	0	No
ENST00000360803.4	GTPBP4	0.442928	chr10	1009166	1009489	0.400049	-25011	0	chr10	1082073	1082716	0.425002	48056	0	No
ENST00000412769.1	RP11-329A14.1	0.50825	chr1	48936975	48938404	0.478728	36050	3	chr1	48959895	48960510	0.255308	58563	0	No
ENST00000404645.3	MACF1	0.698308	chr1	39463292	39463619	0.666193	-86384	0	chr1	39602393	39602616	0.674834	52665	0	No
ENST00000302692.5	SLC25A33	0.87866	chr1	9597774	9598617	0.873906	-1346	0	chr1	9617693	9618016	0.67599	18313	0	No
ENST00000312629.5	RPS6KB2	0.606804	chr11	67120270	67123174	-0.5083	-74250	5	chr11	67249778	67252946	-0.504594	55390	4	No
ENST00000368902.1	SCNM1	0.798245	chr1	151160380	151160530	0.49489	21900	0	chr1	151168457	151169323	0.606968	30334	0	No
ENST00000368409.3	EFNA4	0.791225	chr1	154954949	154956611	-0.611964	-80428	12	chr1	155020974	155021251	0.572883	-15095	0	No
ENST00000373842.4	MED18	0.882045	chr1	28608898	28609233	0.719682	-46484	0	chr1	28681177	28681440	0.719257	25759	0	No
ENST00000368644.1	GLRX3	0.725403	chr10	131840095	131840404	0.609416	-94414	0	chr10	131988145	131988315	-0.601119	53566	0	No
ENST00000370214.4	ABCD3	0.667177	chr1	94815357	94815646	0.654375	-68510	0	chr1	94849396	94849996	0.498901	-34316	0	No
ENST00000281815.8	NBPF9	0.566259	chr1	144868630	144868893	0.562658	56818	0	chr1	144881317	144881729	-0.351837	69580	12	No
ENST00000344147.5	ZCCHC17	0.575429	chr1	31767752	31767943	-0.497013	-1995	0	chr1	31869437	31869836	0.468373	99794	0	No
ENST00000294785.5	NCSTN	0.801291	chr1	160230560	160230710	0.721612	-82428	0	chr1	160409581	160409820	0.548599	96638	0	No
ENST00000368234.3	APOA1BP	0.645896	chr1	156465660	156465810	-0.477562	-95820	0	chr1	156481448	156481863	-0.493571	-79899	0	No
ENST00000369389.1	TCF7L2	0.611744	chr10	114876924	114877287	-0.385206	-26574	0	chr10	114929724	114929867	-0.554888	26116	0	Yes
ENST00000496387.1	UQCRH	0.806697	chr1	46775511	46775760	-0.600066	6254	0	chr1	46807630	46808319	0.517885	38593	4	No
ENST00000368233.3	APOA1BP	0.628219	chr1	156485288	156485563	0.5796	-76145	0	chr1	156522774	156522997	-0.496793	-38685	0	No
ENST00000368812.1	C10orf137	0.798819	chr10	127409533	127410085	0.738994	-28058	5	chr10	127500800	127500950	-0.601217	63008	0	No
ENST00000532075.1	CD151	0.783084	chr11	737585	737735	-0.651832	-99144	0	chr11	831625	831795	0.625142	-5094	0	No
ENST00000519078.1	CDK1	0.728934	chr10	62492808	62493477	-0.725707	-44947	0	chr10	62497021	62497364	0.606343	-40897	0	No
ENST00000528641.1	AIP	0.589836	chr11	67329477	67330108	0.574226	79280	0	chr11	67206654	67207194	0.507351	-43588	0	No
ENST00000483182.1	UTP11L	0.711231	chr1	38417476	38417831	-0.627621	-57277	0	chr1	38556722	38556945	-0.567179	81903	0	No
ENST00000491443.1	EIF2C3	0.633869	chr1	36352492	36353443	0.630149	-79588	0	chr1	36395338	36398095	0.0501755	-35839	1	No
ENST00000369084.5	MRPS21	0.802942	chr1	150235180	150235330	0.680907	-31086	5	chr1	150335316	150335661	0.622593	69148	0	No
ENST00000490491.1	PMF1	0.660594	chr1	156161817	156162060	-0.586727	-20835	0	chr1	156260901	156261826	0.617548	78590	12	No
ENST00000378512.1	RER1	0.628864	chr1	2226959	2227252	-0.606576	-96224	0	chr1	2340382	2340651	-0.549567	17187	0	No
ENST00000472795.1	C1orf112	0.717748	chr1	169741431	169741694	0.604068	-22309	0	chr1	169750382	169751129	0.582867	-13116	0	No
ENST00000497183.1	PRKCZ	0.951684	chr1	1980751	1982215	0.843877	-84946	0	chr1	2141489	2141812	0.808755	75221	0	No
ENST00000460224.1	GUK1	0.686362	chr1	228275580	228275855	0.658937	-53116	0	chr1	228349779	228351551	0.428084	21832	0	No
ENST00000488683.1	CLIC4	0.702583	chr1	25046599	25046922	0.697637	-25113	0	chr1	25096750	25097084	0.674299	25044	0	No
ENST00000367619.3	SOAT1	0.847357	chr1	179271199	179271528	0.73429	8426	0	chr1	179272280	179272889	0.831262	9647	0	No
ENST00000367063.2	CD55	0.880967	chr1	207456400	207456690	0.695307	-38332	0	chr1	207477924	207479751	0.796599	-16040	0	No
ENST00000392179.4	NDUFS2	0.647775	chr1	161088754	161089193	-0.556618	-82964	12	chr1	161135356	161137124	0.500279	-35698	14	No
ENST00000474026.1	CAPN2	0.866657	chr1	223898920	223899070	0.764967	-46332	0	chr1	223962900	223963050	0.725747	17648	0	No
ENST00000373204.3	EIF2C1	0.573548	chr1	36335886	36336261	0.506059	-12737	0	chr1	36352492	36353443	0.526968	4157	0	No
ENST00000529679.1	PSMD13	0.731821	chr11	282165	282315	-0.645031	30696	0	chr11	320285	321243	0.675045	69220	21	No
ENST00000526083.1	PNPLA2	0.715343	chr11	783403	784010	0.700071	-39942	0	chr11	869845	869995	0.645823	46272	5	No
ENST00000368107.1	DUSP23	0.562915	chr1	159750253	159751433	0.468851	50	7	chr1	159797401	159797770	-0.473579	46792	0	No
ENST00000342115.4	AMPD2	0.580765	chr1	110195012	110195457	-0.557358	32775	0	chr1	110258800	110259039	-0.538081	96460	0	No
ENST00000482646.1	CREM	0.612479	chr10	35484477	35485409	0.431098	69142	3	chr10	35497463	35498512	-0.446558	82186	0	No
ENST00000531921.1	EIF3M	0.576754	chr11	32551693	32552285	-0.434959	-53356	0	chr11	32604695	32606443	-0.497264	224	1	No
ENST00000263398.6	CD44	0.753041	chr11	35133576	35133897	0.644726	-26681	0	chr11	35212673	35212968	0.706932	52403	0	No
ENST00000375980.4	EFHD2	0.772787	chr1	15663710	15664848	0.629111	-72112	0	chr1	15743523	15744530	0.670856	7635	0	No
ENST00000537094.1	NUDT22	0.57021	chr11	63991625	63991914	-0.387962	-4834	3	chr11	64077465	64077904	0.478714	81081	0	No
ENST00000528084.1	NASP	0.77856	chr1	46078660	46078810	-0.721076	29020	0	chr1	46144880	46145050	0.347249	95250	0	No
ENST00000482877.1	AC114498.2	0.465512	chr1	569480	570295	-0.465353	4935	0	chr1	540525	540850	-0.234296	-24265	0	No
ENST00000526280.1	SMPD1	0.896998	chr11	6439725	6440978	0.442861	27244	0	chr11	6497206	6497381	-0.850699	84186	0	No
ENST00000343043.3	DAP3	0.743879	chr1	155579406	155580164	0.638719	-79090	3	chr1	155746227	155746546	0.646674	87512	1	No
ENST00000341394.4	CAPRIN1	0.671425	chr11	34049482	34049919	-0.466216	-23530	0	chr11	34072625	34075378	-0.669107	771	2	No
ENST00000493891.1	FGGY	0.640042	chr1	60111680	60111830	0.517502	20068	0	chr1	60182958	60183197	-0.616242	91390	0	No
ENST00000371668.3	HECTD2	0.259126	chr10	93071875	93072533	0.249927	-97896	0	chr10	93168797	93171296	-0.0216807	-54	1	No
ENST00000322535.6	SF3B2	0.655025	chr11	65724169	65724698	-0.379839	-95374	0	chr11	65779945	65780095	0.583864	-39788	0	No
ENST00000542569.1	SAMD8	0.81578	chr10	76834499	76834778	-0.72856	-36755	0	chr10	76954924	76955250	0.657761	83694	0	No
ENST00000370950.3	SRSF11	0.62077	chr1	70667886	70668396	0.535426	-3266	0	chr1	70685730	70686185	0.581049	14550	0	No
ENST00000328089.6	SPSB1	0.848063	chr1	9279001	9279296	0.786605	-73791	0	chr1	9354425	9354839	0.721861	1692	0	No
ENST00000525684.1	C11orf58	0.625082	chr11	16796258	16797066	-0.498349	36456	0	chr11	16841852	16842436	-0.544081	81938	0	No
ENST00000529673.1	SNX15	0.759615	chr11	64881283	64881462	0.577775	86428	0	chr11	64888618	64890239	-0.669392	94484	13	No
ENST00000314607.6	ZMYM4	0.878876	chr1	35744530	35745354	0.719021	10374	0	chr1	35733235	35733510	-0.396534	-1196	0	No
ENST00000371281.3	TTC4	0.688962	chr1	55081695	55081950	0.637351	-99673	8	chr1	55258380	55258530	-0.61575	76960	0	No
ENST00000321153.4	RPLP2	0.687597	chr11	828945	829095	0.609883	19372	0	chr11	849045	849195	0.624169	39472	0	No
ENST00000514057.1	RP5-857K21.10	0.323562	chr1	569480	570295	-0.148987	811	0	chr1	540525	540850	-0.323485	-28389	0	No
ENST00000368969.4	SETDB1	0.777793	chr1	150943619	150944980	-0.254931	45411	0	chr1	150957597	150958237	0.682994	59028	0	No
ENST00000299163.4	HIF1AN	0.76974	chr10	102290585	102290860	0.165559	-4894	0	chr10	102291409	102291902	-0.668045	-3961	0	No
ENST00000456578.2	PPIE	0.625287	chr1	40123642	40124125	0.509486	-80675	0	chr1	40242651	40243373	0.501541	38454	0	No
ENST00000490299.1	RPS6KC1	0.591103	chr1	213224169	213225367	0.549117	-21512	3	chr1	213230671	213230950	0.575338	-15470	0	No
ENST00000465906.1	RBM17	0.737085	chr10	6121698	6121977	0.618739	-33489	0	chr10	6125645	6125795	-0.548645	-29606	0	No
ENST00000529299.1	AMPD2	0.874718	chr1	110176049	110176344	0.323103	5805	0	chr1	110263719	110264048	-0.872044	93492	0	No
ENST00000403433.1	C1orf77	0.872358	chr1	153701800	153701950	0.602176	95318	0	chr1	153665534	153666063	0.869792	59242	11	No
ENST00000321460.5	DNAJC4	0.65445	chr11	64044039	64044604	-0.607933	46091	0	chr11	64089200	64089355	-0.5447	91047	0	No
ENST00000367679.2	CACYBP	0.66326	chr1	174970778	174971053	0.585724	2046	0	chr1	174998490	174999377	0.626058	30064	0	No
ENST00000527441.1	PPP2R5B	0.667681	chr11	64628708	64628947	-0.617702	-63371	0	chr11	64663724	64663947	-0.635719	-28363	1	No
ENST00000498262.1	FAM36A	0.77455	chr1	244994015	244994259	0.690045	-4824	0	chr1	244995215	244995494	-0.635974	-3607	0	No
ENST00000259154.3	KCTD3	0.709213	chr1	215742547	215743230	0.596523	2153	0	chr1	215810485	215810750	0.348861	69882	0	No
ENST00000372224.4	KIF2C	0.83943	chr1	45259180	45259799	0.705434	53997	0	chr1	45284852	45286424	0.723288	80146	0	No
ENST00000438399.1	RP11-534G20.3	0.830065	chr10	29609745	29610074	0.612825	-88567	0	chr10	29790685	29791043	0.666775	92388	0	No
ENST00000338447.6	NAA40	0.613209	chr11	63674088	63674339	0.576135	-32218	0	chr11	63678684	63679343	0.576353	-27418	0	No
ENST00000434805.1	RP4-765A10.1	0.627847	chr1	35899888	35900163	-0.533441	83702	0	chr1	35733235	35733510	-0.602382	-82951	0	No
ENST00000481281.1	HDAC1	0.651221	chr1	32772875	32773334	0.546633	15368	0	chr1	32854360	32854510	0.608216	96698	0	No
ENST00000528011.1	CD151	0.788486	chr11	783403	784010	0.724744	-52357	0	chr11	831625	831795	0.775122	-4354	0	No
ENST00000531285.1	TRNP1	0.841561	chr1	27317670	27318457	0.725068	-2747	0	chr1	27322422	27322621	0.711674	1711	0	No
ENST00000366669.4	COG2	0.762241	chr1	230754491	230754549	0.614657	-23718	0	chr1	230758060	230758210	0.594773	-20104	0	No
ENST00000362011.6	SHISA4	0.903443	chr1	201761040	201761230	0.711811	-96702	0	chr1	201857460	201858408	0.727528	98	1	No
ENST00000467933.1	SRGAP2P2	0.684333	chr1	143913220	143914070	0.345444	30	0	chr1	143914955	143915458	0.59471	1591	0	No
ENST00000301038.3	FAM35B	0.561621	chr10	46974500	46974750	-0.484593	76984	0	chr10	46974905	46975055	-0.519926	77338	0	No
ENST00000494074.1	MGST3	0.517878	chr1	165599443	165601741	-0.410621	-22478	3	chr1	165665193	165665456	0.428244	42254	0	No
ENST00000343420.6	CD55	0.867207	chr1	207405755	207406564	0.832504	-88977	0	chr1	207484487	207485577	0.725139	-10104	0	No
ENST00000369510.3	VANGL1	0.813352	chr1	116167553	116167814	0.716985	-16929	0	chr1	116208020	116208210	0.673593	23502	0	No
ENST00000254086.6	CHD1L	0.460489	chr1	146706518	146706717	0.385435	-7752	0	chr1	146709715	146711267	0.359779	-3878	0	No
ENST00000253063.3	SESN2	0.726846	chr1	28567033	28567352	-0.57043	-18846	0	chr1	28681177	28681440	0.470328	95270	0	No
ENST00000318967.2	INTS3	0.652812	chr1	153702766	153703233	-0.617963	2456	0	chr1	153717925	153718295	0.531773	17566	0	No
ENST00000471476.1	DARS2	0.77027	chr1	173796527	173796802	0.412079	-13387	0	chr1	173830775	173832944	0.656524	21808	0	No
ENST00000393077.2	VTI1A	0.777903	chr10	114201900	114202135	0.58142	-4999	7	chr10	114277098	114277678	0.568256	70372	0	Yes
ENST00000384659.1	RNU1-4	0.826034	chr1	16969306	16970046	0.687712	-97336	0	chr1	17044392	17044882	0.782763	-22374	0	No
ENST00000541550.1	ADK	0.55462	chr10	75881840	75882177	0.388595	-54513	0	chr10	75991061	75991516	0.450239	54767	0	No
ENST00000541227.1	ATP5C1	0.661932	chr10	7828455	7828730	0.587619	-1548	0	chr10	7829480	7831229	0.468964	214	14	No
ENST00000544215.1	PKN2	0.534527	chr1	89197260	89197470	0.442817	-81872	0	chr1	89243315	89243808	-0.445939	-35675	0	No
ENST00000470017.1	PRDX6	0.834875	chr1	173361964	173362701	0.710378	-88006	0	chr1	173375937	173376602	-0.802465	-74069	0	No
ENST00000332211.6	VDAC2	0.703493	chr10	76927957	76928520	-0.486208	-42271	5	chr10	76953131	76953710	-0.528673	-17089	0	No
ENST00000372734.3	ADK	0.755438	chr10	75912891	75913312	0.604485	-23343	0	chr10	75991061	75991516	0.697241	54844	0	No
ENST00000462677.2	TSEN15	0.785894	chr1	183932109	183932444	0.688908	-88618	0	chr1	183967187	183967550	0.642324	-53526	0	No
ENST00000437681.1	SNHG3	0.85406	chr1	28839189	28839977	0.791336	6720	0	chr1	28848106	28848703	0.766045	15541	0	No
ENST00000431782.1	RP11-169K16.6	0.543385	chr1	16123037	16123678	-0.484298	4066	0	chr1	16175584	16177193	-0.433944	57097	0	No
ENST00000422071.1	RP11-142L4.2	0.521567	chr1	192140313	192140592	0.424736	-76183	0	chr1	192235812	192236171	0.521162	19356	0	No
ENST00000354817.3	FAR1	0.807298	chr11	13688778	13689013	0.620153	-1322	0	chr11	13691400	13691675	0.675088	1320	0	No
ENST00000372413.3	PTPRF	0.739387	chr1	44007639	44007983	0.618401	-2890	0	chr1	44044005	44044155	0.719425	33378	0	No
ENST00000483046.1	TARS2	0.818849	chr1	150459290	150460504	0.533513	-16912	18	chr1	150502588	150502791	0.772344	25880	0	No
ENST00000472202.1	ATP5C1	0.641309	chr10	7828455	7828730	0.291548	-1581	0	chr10	7897254	7897589	-0.567041	67248	0	No
ENST00000372185.1	C10orf58	0.814805	chr10	82167645	82169241	0.75938	192	0	chr10	82169848	82170137	0.761146	1742	0	No
ENST00000370202.4	RWDD3	0.777614	chr1	95644994	95645637	0.47915	-54396	0	chr1	95788656	95789111	-0.481459	89172	0	No
ENST00000367128.3	FAM72A	0.757124	chr1	206134103	206134558	-0.45767	-4127	0	chr1	206136041	206136544	-0.599669	-2165	0	No
ENST00000372841.3	FUT11	0.785377	chr10	75542531	75542790	0.567406	10611	0	chr10	75579008	75579959	-0.752149	47434	2	No
ENST00000366647.4	GNPAT	0.614857	chr1	231369449	231370265	0.516912	-7100	0	chr1	231378487	231378896	0.465337	1735	0	No
ENST00000391855.2	GGPS1	0.593107	chr1	235459922	235460310	0.579855	-31770	0	chr1	235529542	235529931	0.551587	37850	0	No
ENST00000469625.1	CHD1L	0.900495	chr1	146690205	146690480	0.68492	-53488	0	chr1	146719597	146719826	0.655371	-24119	0	No
ENST00000492823.1	ZC3H11A	0.630695	chr1	203673314	203673589	-0.582203	-91363	0	chr1	203839332	203839934	0.478389	74818	0	No
ENST00000440641.1	DMAP1	0.702281	chr1	44731480	44731755	0.575266	52474	0	chr1	44758420	44758570	-0.497583	79352	0	No
ENST00000369064.3	TARS2	0.737863	chr1	150485653	150486428	0.622633	26147	16	chr1	150545300	150546166	0.689332	85840	0	No
ENST00000321556.4	PINK1	0.905072	chr1	20968832	20969141	-0.618484	9038	0	chr1	21051497	21051980	0.786865	91790	0	No
ENST00000367577.4	IER5	0.772994	chr1	181047256	181047851	0.701976	-10085	0	chr1	181103570	181105583	0.725877	46938	0	No
ENST00000369452.4	SHOC2	0.914959	chr10	112624964	112626280	0.810645	-53684	0	chr10	112662012	112662425	0.830916	-17087	0	No
ENST00000531361.1	FAM54B	0.663747	chr1	26117059	26117334	-0.535176	-32291	0	chr1	26132445	26132655	-0.574061	-16938	0	No
ENST00000327300.7	KHDRBS1	0.871071	chr1	32404976	32406067	-0.799259	-73909	0	chr1	32576875	32577244	-0.684481	97629	0	No
ENST00000529907.1	PPP6R3	0.671435	chr11	68207576	68208051	-0.579985	-20402	0	chr11	68262795	68263164	0.603208	34764	0	No
ENST00000492354.1	C1orf144	0.848494	chr1	16661119	16661479	-0.700108	-32462	0	chr1	16712888	16714374	0.711059	19870	0	No
ENST00000485390.1	RPS8	0.57362	chr1	45159577	45159906	-0.564061	-81567	0	chr1	45180508	45181137	-0.492006	-60486	0	No
ENST00000374056.3	AGAP6	0.516341	chr10	51811634	51812249	-0.319777	63863	0	chr10	51827285	51828101	-0.443874	79614	5	No
ENST00000420216.1	CAP1	0.673062	chr1	40515460	40515779	0.566787	9214	0	chr1	40533221	40533576	0.643336	26993	10	No
ENST00000310092.7	RBM4	0.483048	chr11	66311093	66311718	0.40489	-94683	12	chr11	66396923	66397212	-0.460251	-9021	0	No
ENST00000374266.5	ZNF593	0.741897	chr1	26452404	26453501	-0.446854	-43410	0	chr1	26460996	26461299	0.656585	-35215	0	No
ENST00000356415.1	RAP1A	0.842193	chr1	112018190	112018785	0.757513	-66353	2	chr1	112160648	112160967	0.674019	75967	0	No
ENST00000546291.1	FAM45A	0.849281	chr10	120852539	120852823	-0.687766	-10930	0	chr10	120926105	120926255	-0.740401	62568	0	No
ENST00000435916.1	RP11-56A21.4	0.70491	chr10	52072055	52072938	0.655053	47758	0	chr10	52085038	52086036	0.685587	60798	0	No
ENST00000420696.1	PBX1	0.888556	chr1	164529025	164529175	0.863677	228	0	chr1	164558161	164558590	0.805651	29503	0	Yes
ENST00000373014.4	UTP11L	0.742388	chr1	38398386	38398860	0.665635	-79792	0	chr1	38474506	38475535	0.619317	-3394	0	No
ENST00000314163.7	GPR89B	0.749884	chr1	147319924	147320439	0.587986	-80325	0	chr1	147376878	147377247	0.656783	-23444	0	No
ENST00000528815.1	AP2A2	0.756904	chr11	828945	829095	0.722171	-96880	0	chr11	829140	829290	0.727328	-96686	0	No
ENST00000526878.1	PTDSS2	0.679181	chr11	444260	445084	0.539691	-14002	0	chr11	495385	495535	0.532831	36786	0	No
ENST00000308783.5	KDM2A	0.61326	chr11	66935138	66935377	-0.580124	-72261	0	chr11	67018508	67018771	-0.423608	11121	0	No
ENST00000490777.2	PPP2R2D	0.709159	chr10	133797239	133797691	-0.700622	43802	0	chr10	133806519	133806819	0.616563	53006	0	No
ENST00000469256.1	UCK2	0.585423	chr1	165800357	165800796	0.459518	-64237	0	chr1	165881076	165881429	0.563429	16439	0	No
ENST00000471102.1	FAM21C	0.626616	chr10	46222257	46223155	0.55059	-59112	4	chr10	46257168	46257456	0.232466	-24506	0	No
ENST00000371327.1	HELLS	0.405046	chr10	96351334	96352171	0.243679	1296	6	chr10	96304414	96306913	0.392315	-44793	3	No
ENST00000477821.1	ARF1	0.677579	chr1	228248015	228249292	-0.52897	-21775	0	chr1	228338045	228338929	0.494693	68058	0	No
ENST00000368277.3	PMF1	0.648924	chr1	156115671	156116222	-0.55003	-66852	0	chr1	156221360	156221510	-0.626023	38636	0	No
ENST00000531172.1	NUCB2	0.689818	chr11	17228969	17230460	-0.542852	-68567	0	chr11	17391201	17392226	-0.588294	93432	0	No
ENST00000539507.1	SLC3A2	0.680772	chr11	62654480	62654755	0.5346	1968	0	chr11	62726040	62726190	0.56297	73466	0	No
ENST00000421577.2	HTATIP2	0.613987	chr11	20408545	20409735	-0.606835	23870	4	chr11	20409868	20410243	-0.515543	24786	0	No
ENST00000478193.1	ANAPC16	0.873919	chr10	74028489	74028776	0.749753	52845	0	chr10	74031733	74037297	0.767197	58728	31	No
ENST00000302550.11	PPPDE1	0.665169	chr1	244763045	244763693	0.579116	-52868	0	chr1	244899354	244899923	0.430285	83401	0	No
ENST00000444997.1	PDCD4	0.756896	chr10	112609811	112610180	0.658446	-21718	0	chr10	112611910	112612507	0.674159	-19505	0	No
ENST00000527807.1	EPS8L2	0.659647	chr11	623961	624287	0.634529	-82118	2	chr11	633040	633190	-0.530076	-73128	0	No
ENST00000354848.1	CD46	0.761121	chr1	207910803	207911478	0.46341	-14262	0	chr1	207986807	207987196	-0.703462	61599	0	No
ENST00000379370.2	AGRN	0.654883	chr1	878311	878858	-0.575446	-76919	8	chr1	953209	953678	-0.561955	-2060	0	No
ENST00000252992.4	CCDC21	0.737567	chr1	26465009	26465949	0.712766	-95214	0	chr1	26563985	26564440	0.611157	3519	0	No
ENST00000078527.4	PIGV	0.812451	chr1	27057240	27057530	-0.663001	-57102	0	chr1	27189124	27192656	0.752835	76404	40	No
ENST00000467529.1	C10orf57	0.522126	chr10	81920589	81920962	-0.46714	81749	0	chr10	81923310	81924656	0.521994	84956	11	No
ENST00000537711.1	UTP11L	0.748879	chr1	38398386	38398860	0.589707	-79828	0	chr1	38479912	38480244	0.564694	1626	0	No
ENST00000530155.1	CD151	0.713107	chr11	813030	814172	-0.691479	-19352	0	chr11	921416	921736	-0.666626	88624	0	No
ENST00000461980.1	ZC3H11A	0.793162	chr1	203766982	203767399	0.688602	2402	4	chr1	203840104	203840704	-0.522775	75616	0	No
ENST00000465855.1	UBAP2L	0.766849	chr1	154187020	154187170	-0.662888	-42726	1	chr1	154236189	154236644	0.673475	6595	0	No
ENST00000457918.2	HAX1	0.735043	chr1	154178355	154178598	0.69746	-66589	0	chr1	154296935	154298335	-0.565116	52570	0	No
ENST00000373943.4	STX12	0.77491	chr1	28053800	28053950	0.645695	-45820	0	chr1	28194296	28194748	-0.561251	94828	0	No
ENST00000527920.1	SSSCA1	0.710629	chr11	65346806	65347086	-0.586715	8990	2	chr11	65358770	65359105	-0.705512	20981	3	No
ENST00000529996.1	SAC3D1	0.7226	chr11	64827355	64828281	-0.404754	19100	0	chr11	64878685	64878835	0.565256	70042	1	No
ENST00000331563.2	PKP3	0.868644	chr11	460266	461077	0.7026	66454	2	chr11	392861	394995	0.770672	-290	0	No
ENST00000376836.3	COMMD3	0.453471	chr10	22517097	22517552	-0.409502	-87579	0	chr10	22603825	22604188	-0.429335	-897	0	No
ENST00000544222.1	RP11-337C18.5	0.735736	chr1	146638943	146639445	0.675197	-11178	8	chr1	146716680	146717154	-0.691516	66546	0	No
ENST00000286621.2	ADK	0.77993	chr10	75908177	75908556	-0.63097	-2621	0	chr10	75949648	75950379	0.75766	39026	0	No
ENST00000530026.1	EIF3M	0.609689	chr11	32606511	32606874	0.55461	1262	0	chr11	32608142	32608731	0.526844	3006	6	No
ENST00000433527.1	RP11-289I10.2	0.491894	chr1	148176099	148176793	-0.223192	-16892	0	chr1	148240907	148242650	-0.4269	48440	0	No
ENST00000532373.1	RIC8A	0.485709	chr11	205910	209080	0.484359	-1342	7	chr11	299964	300287	-0.386189	91288	0	No
ENST00000372837.3	CHCHD1	0.605115	chr10	75502784	75503023	0.522314	-38902	0	chr10	75534244	75534880	0.514617	-7244	0	No
ENST00000543846.1	PGD	0.738325	chr1	10399762	10400341	0.605819	-59075	8	chr1	10413408	10413783	0.70308	-45531	0	No
ENST00000369409.4	PHGDH	0.614521	chr1	120202985	120203135	-0.596077	-51450	0	chr1	120255722	120256808	0.576465	1754	0	No
ENST00000420936.2	ILK	0.759233	chr11	6597975	6598250	0.681028	-26876	0	chr11	6598320	6598470	0.754573	-26594	0	No
ENST00000240185.3	TARDBP	0.517376	chr1	11040114	11040724	-0.436924	-32280	0	chr1	11119135	11120887	-0.498568	47312	5	No
ENST00000481341.1	GUK1	0.732675	chr1	228275580	228275855	0.56936	-58810	0	chr1	228328913	228329728	0.661186	-5207	4	No
ENST00000530797.1	RPLP2	0.830347	chr11	742454	743041	0.622066	-67237	0	chr11	843765	845210	0.775384	34503	0	No
ENST00000526871.1	NDUFS3	0.859804	chr11	47530892	47531702	0.769297	-69354	0	chr11	47608518	47609146	0.741915	8182	0	No
ENST00000356080.4	ADD3	0.648808	chr10	111802600	111802979	-0.634177	35069	0	chr10	111821540	111821779	0.295281	53939	0	No
ENST00000483804.1	NDUFS2	0.601417	chr1	161092409	161092695	0.575272	-86478	0	chr1	161086936	161088282	0.38041	-91420	5	No
ENST00000456784.2	CCNY	0.829219	chr10	35658260	35658410	0.800933	32386	0	chr10	35701360	35701510	0.743779	75486	0	No
ENST00000525868.1	CD151	0.797404	chr11	795625	795775	-0.727464	-37286	0	chr11	908233	908688	-0.673192	75474	0	No
ENST00000531840.1	CD81	0.66928	chr11	2327820	2327990	0.598806	-84708	0	chr11	2400025	2400175	0.644233	-12514	0	No
ENST00000468818.1	ATP5F1	0.534715	chr1	111997475	111997994	0.479139	5627	0	chr1	112057813	112058076	0.466682	65837	0	No
ENST00000307089.3	NSUN4	0.849911	chr1	46858775	46860446	-0.527063	53149	1	chr1	46710574	46710953	0.834048	-95698	0	No
ENST00000368535.2	PAOX	0.533035	chr10	135162499	135162947	0.509908	-30310	0	chr10	135174348	135174863	0.503371	-18427	0	No
ENST00000366988.3	NENF	0.472151	chr1	212608388	212608677	-0.417081	2303	0	chr1	212663713	212663916	-0.405883	57585	0	No
ENST00000372343.3	IPO13	0.57963	chr1	44378269	44378868	0.519433	-34043	0	chr1	44404435	44405034	0.499925	-7877	0	No
ENST00000447415.1	RP4-612B15.2	0.26104	chr1	87168864	87169179	0.236605	-81575	0	chr1	87253926	87254766	0.226481	3750	0	No
ENST00000395566.4	MDK	0.807541	chr11	46339732	46339961	-0.587054	-63380	0	chr11	46497097	46497416	-0.807111	94030	0	No
ENST00000376991.2	DRAP1	0.7713	chr11	65618596	65619225	-0.658979	-67896	10	chr11	65681922	65682197	0.619201	-4747	0	No
ENST00000541620.1	LDHA	0.731931	chr11	18339889	18340128	0.673263	-76102	0	chr11	18350518	18351558	0.725808	-65072	0	No
ENST00000361427.5	HMGN2	0.657806	chr1	26855542	26858170	-0.424694	57846	1	chr1	26863354	26863583	-0.574336	64458	2	No
ENST00000430330.2	SCP2	0.57684	chr1	53553512	53553763	-0.442934	73037	6	chr1	53564839	53565194	0.43891	84416	0	No
ENST00000496863.1	DAP3	0.846319	chr1	155579406	155580164	-0.538313	-79098	3	chr1	155614797	155615312	-0.803152	-43828	0	No
ENST00000427426.1	RP5-857K21.7	0.180249	chr1	569480	570295	-0.178912	1750	0	chr1	540525	540850	-0.105173	-27450	0	No
ENST00000528037.1	INCENP	0.698343	chr11	61893494	61893630	0.57912	2078	0	chr11	61984675	61984979	0.536448	93344	0	No
ENST00000413987.1	SNHG3	0.842374	chr1	28848106	28848703	0.833526	15912	0	chr1	28903540	28904864	0.749669	71710	5	No
ENST00000196061.4	PLOD1	0.761445	chr1	11925554	11925923	-0.73765	-69072	0	chr1	12027100	12027687	-0.747093	32583	1	No
ENST00000306256.8	RER1	0.722021	chr1	2324916	2325491	-0.648624	1931	0	chr1	2343363	2346234	-0.71423	21526	1	No
ENST00000524625.1	ATG13	0.736971	chr11	46543960	46544274	-0.578445	-95010	0	chr11	46708445	46708810	-0.510729	69500	0	No
ENST00000493678.1	PARK7	0.780644	chr1	8035200	8035809	0.674079	13752	0	chr1	8042280	8042835	0.63508	20805	0	No
ENST00000369258.4	CHD1L	0.615868	chr1	146709715	146711267	0.462405	-3844	0	chr1	146717247	146717766	0.425539	3172	0	No
ENST00000408993.2	RBM4	0.726376	chr11	66374600	66375588	-0.493542	-31050	0	chr11	66420628	66421019	-0.482604	14680	0	No
ENST00000539466.1	USP47	0.52994	chr11	11864698	11865643	0.440817	1648	0	chr11	11870679	11871202	0.445923	7418	0	No
ENST00000396232.3	YTHDF2	0.661045	chr1	28967357	28967628	-0.588315	-96141	0	chr1	28978997	28979308	-0.606794	-84481	0	No
ENST00000369075.3	SEC23IP	0.619799	chr10	121608950	121609269	0.528702	-43114	4	chr10	121623833	121623961	0.374015	-28326	0	No
ENST00000526589.1	LGALS8	0.915664	chr1	236655150	236655473	0.728283	-26262	0	chr1	236686119	236688366	0.741248	5669	0	No
ENST00000492711.1	NBPF15	0.42766	chr1	148597935	148598647	-0.418988	37400	0	chr1	148604702	148605140	-0.420973	44030	0	No
ENST00000298299.3	ZNF22	0.861209	chr10	45408635	45409523	0.694675	-86844	0	chr10	45495481	45497552	0.782878	593	16	No
ENST00000372690.3	SAMD8	0.753755	chr10	76793873	76794238	0.693171	-77174	0	chr10	76903118	76903381	0.579728	32020	0	No
ENST00000304979.3	PPIH	0.784275	chr1	43122982	43123225	0.739181	-993	0	chr1	43196635	43197090	0.698473	72766	0	No
ENST00000530981.1	SF3B2	0.8437	chr11	65768872	65770733	0.618147	-58360	0	chr11	65910232	65910669	0.762876	82288	0	No
ENST00000361735.3	METTL13	0.495022	chr1	171769650	171769741	0.389533	18853	0	chr1	171810062	171811074	-0.467636	59726	9	No
ENST00000356315.4	VPS13D	0.742973	chr1	12248119	12248635	-0.618996	-41748	0	chr1	12249820	12250175	-0.620965	-40127	0	No
ENST00000321358.7	YBX1	0.774836	chr1	43145160	43145310	0.566528	-2864	0	chr1	43198060	43198210	0.724585	50036	0	No
ENST00000421355.1	RBM14-RBM4	0.801889	chr11	66337575	66338275	0.476863	-46178	0	chr11	66374600	66375588	-0.662123	-9008	0	No
ENST00000524972.1	TMX2	0.670365	chr11	57545405	57546541	0.65581	65900	0	chr11	57546746	57547290	0.614363	66946	0	No
ENST00000476855.1	PSMD4	0.710939	chr1	151147645	151147795	-0.628107	-79526	0	chr1	151161940	151163051	0.63239	-64750	5	No
ENST00000374076.4	TMEM222	0.747716	chr1	27667445	27667688	-0.692983	18915	0	chr1	27714818	27715385	-0.589406	66450	0	No
ENST00000528624.1	FAM54B	0.574747	chr1	26129924	26130203	0.496455	-16616	0	chr1	26187670	26188663	-0.550454	41487	0	No
ENST00000472998.1	ENTPD7	0.779312	chr10	101541550	101542008	-0.510275	83356	0	chr10	101544838	101545282	0.540406	86636	0	No
ENST00000543891.1	TMEM183A	0.536023	chr1	202935440	202937511	-0.458174	-40056	12	chr1	202998336	202998771	-0.468906	22022	0	No
ENST00000453471.2	NDUFS8	0.655148	chr11	67777469	67778570	-0.595598	-20113	0	chr11	67884430	67884719	-0.403657	86442	0	No
ENST00000448647.1	RP11-38L15.6	0.668211	chr10	46974905	46975055	-0.526495	60892	0	chr10	46975445	46975595	-0.658111	61432	0	No
ENST00000264555.5	PHRF1	0.862706	chr11	606805	606955	0.726541	30394	0	chr11	638205	638355	0.825954	61794	0	No
ENST00000367635.3	RALGPS2	0.668841	chr1	178628602	178629329	-0.516538	-65335	0	chr1	178714403	178714796	-0.45873	20299	0	No
ENST00000434299.1	AKR1A1	0.777033	chr1	46039095	46039284	0.661317	22713	0	chr1	46088545	46088695	0.639655	72144	2	No
ENST00000486951.1	UQCRH	0.622319	chr1	46751632	46752197	-0.514351	-17465	24	chr1	46788732	46789007	0.523226	19490	0	No
ENST00000533507.1	NDUFS3	0.838015	chr11	47488255	47488808	-0.605069	-98357	0	chr11	47554463	47554706	-0.824784	-32304	0	No
ENST00000319041.6	SH3BGRL3	0.800986	chr1	26632109	26632478	-0.653733	25680	0	chr1	26685101	26685972	-0.713579	78923	0	No
ENST00000412837.2	PRRC2C	0.833333	chr1	171610254	171610637	0.75556	74631	0	chr1	171610660	171610810	0.796432	74920	0	No
ENST00000530820.1	CAPRIN1	0.844852	chr11	34018052	34019266	0.830058	-55218	0	chr11	34125592	34126007	0.714927	51923	0	No
ENST00000309519.7	B4GALT2	0.772277	chr1	44493076	44493315	-0.745583	47536	0	chr1	44532894	44533985	-0.469999	87780	0	No
ENST00000475608.1	RP11-16F15.1	0.661382	chr11	9570763	9571132	-0.503028	-56742	0	chr11	9686905	9687965	-0.518942	59746	0	No
ENST00000343815.6	UBAP2L	0.817057	chr1	154243226	154243833	-0.531933	50874	0	chr1	154157037	154157266	0.589921	-35504	0	No
ENST00000357692.2	MIER1	0.757711	chr1	67404374	67404713	0.604185	13903	0	chr1	67407865	67408104	-0.575644	17344	0	No
ENST00000490547.1	INADL	0.737096	chr1	62378286	62378575	0.545142	-14970	0	chr1	62491664	62491939	0.198875	98401	0	No
ENST00000405356.1	NOLC1	0.597188	chr10	103817492	103818506	0.582394	-93934	0	chr10	103923159	103923414	0.508629	11353	0	No
ENST00000416601.1	IFIT5	0.851768	chr10	91129030	91129145	0.803346	-45432	0	chr10	91151632	91153201	0.756979	-22103	1	No
ENST00000479322.1	TGFB2	0.854439	chr1	218522780	218522930	0.844164	-84614	0	chr1	218648700	218648890	0.792608	41326	0	No
ENST00000373625.3	KPNA6	0.834247	chr1	32577302	32577766	0.671481	3894	0	chr1	32598778	32600150	0.725561	25824	0	No
ENST00000373910.3	UBE2D1	0.494238	chr10	60094463	60095879	-0.425606	436	1	chr10	60108317	60108684	0.213549	13765	0	No
ENST00000496195.1	GLRX3	0.755116	chr10	131977903	131978310	0.481388	468	0	chr10	131991965	131992115	0.529441	14402	0	No
ENST00000526562.1	RPL27A	0.765909	chr11	8721353	8722048	0.702027	16952	0	chr11	8787885	8788150	0.706866	83269	0	No
ENST00000538639.1	MLLT10	0.765458	chr10	21911874	21912097	0.656417	-45970	0	chr10	22040166	22040904	0.748901	82580	0	Yes
ENST00000367435.3	CDC73	0.66502	chr1	193159275	193159860	0.633471	68420	0	chr1	193180660	193181255	0.631935	89810	2	Yes
ENST00000530427.1	PPP6R3	0.51039	chr11	68164020	68164170	-0.421611	-64104	0	chr11	68181449	68181848	0.429145	-46551	2	No
ENST00000474844.1	NSUN4	0.794172	chr1	46813685	46814281	-0.647992	8134	0	chr1	46710574	46710953	-0.692312	-95086	0	No
ENST00000351223.3	NASP	0.728013	chr1	46081557	46081926	0.577542	32004	0	chr1	46088545	46088695	-0.695795	38882	2	No
ENST00000327331.2	CDCA8	0.677452	chr1	38060386	38060724	0.504303	-97598	0	chr1	38155143	38156730	0.602982	-2217	11	No
ENST00000361641.1	TSEN15	0.831507	chr1	183958063	183959091	0.693396	-62234	0	chr1	184024081	184024520	0.691504	3489	0	No
ENST00000525211.1	CD44	0.793035	chr11	35104675	35105722	0.773399	-92920	0	chr11	35163142	35163417	0.762164	-34839	0	No
ENST00000369883.3	C10orf32	0.699084	chr10	104572239	104572602	-0.693331	-41599	10	chr10	104576120	104576270	-0.599336	-37824	0	No
ENST00000260506.8	FNBP1L	0.635787	chr1	93818940	93819090	-0.483299	-94674	0	chr1	93969430	93970479	-0.57419	56266	0	No
ENST00000343137.4	PRDM2	0.632464	chr1	13994288	13994614	0.546918	-81460	0	chr1	14084340	14084490	0.534964	8504	0	No
ENST00000374358.4	TMEM50A	0.77996	chr1	25670325	25670730	0.694866	6119	0	chr1	25687643	25688081	0.729794	23454	0	No
ENST00000487146.1	RBM15	0.796779	chr1	110884325	110885094	0.724516	2651	24	chr1	110951125	110951580	0.716801	69294	0	Yes
ENST00000533321.1	C11orf31	0.618831	chr11	57430343	57430810	0.546852	-78409	0	chr11	57519182	57519470	0.523024	10340	0	No
ENST00000535686.1	SOAT1	0.802385	chr1	179201055	179201503	0.626817	-61654	0	chr1	179272280	179272889	0.780571	9652	0	No
ENST00000527376.1	TEAD1	0.722766	chr11	12713131	12713515	0.667717	17158	0	chr11	12753620	12753770	0.626139	57530	0	No
ENST00000427894.1	NBL1	0.851591	chr1	19950067	19950398	-0.548301	-23872	0	chr1	19972865	19973584	0.768874	-880	0	No
ENST00000495703.1	TOE1	0.88229	chr1	45794794	45795643	0.835238	-10675	8	chr1	45859460	45860468	0.559883	54070	0	No
ENST00000000442.6	ESRRA	0.650971	chr11	64122165	64123310	0.603804	49687	11	chr11	64123930	64124431	0.629694	51130	0	No
ENST00000496756.1	PHGDH	0.780367	chr1	120202985	120203135	-0.759664	-51448	0	chr1	120308355	120308655	-0.719765	53998	0	No
ENST00000464190.2	NASP	0.66905	chr1	45966925	45967200	0.619761	-82651	0	chr1	46017443	46017718	0.614619	-32133	0	No
ENST00000314965.8	RAB1B	0.73273	chr11	66055940	66057952	-0.607305	20840	0	chr11	66114256	66115996	-0.704193	79020	23	No
ENST00000287859.5	C1orf27	0.772212	chr1	186257206	186258390	0.741063	-87172	0	chr1	186412835	186413070	0.490308	67982	0	No
ENST00000447964.1	TOR1AIP1	0.856461	chr1	179841160	179841310	0.805922	-31866	0	chr1	179895212	179896060	0.668208	22534	0	No
ENST00000479160.1	TMEM167B	0.590365	chr1	109582953	109583231	0.42671	-50310	0	chr1	109638920	109639070	-0.407632	5592	0	No
ENST00000525722.1	RPLP2	0.901751	chr11	854281	854520	0.71336	43028	0	chr11	869845	869995	0.82231	58548	5	No
ENST00000373255.3	H2AFY2	0.808507	chr10	71812156	71813626	0.802996	338	0	chr10	71849865	71850015	0.519453	37388	1	No
ENST00000464733.1	GSTM4	0.631804	chr1	110141293	110141582	-0.554378	-57302	0	chr1	110165700	110165987	-0.624647	-32896	0	No
ENST00000476706.1	RBM17	0.663964	chr10	6095755	6096729	0.582676	-58424	0	chr10	6213736	6214395	-0.626593	59400	0	No
ENST00000474371.1	EIF3I	0.674639	chr1	32647122	32647521	-0.668136	-40825	0	chr1	32686438	32686630	-0.661756	-1612	0	No
ENST00000537296.1	LDHA	0.72439	chr11	18404561	18404896	0.433302	-15449	0	chr11	18414302	18414671	0.720195	-5691	0	No
ENST00000351829.4	AKR1A1	0.670306	chr1	46023190	46023453	-0.527182	6582	0	chr1	46088545	46088695	0.526446	71880	2	No
ENST00000526770.1	NDUFV1	0.715901	chr11	67367689	67368314	0.672911	-8008	0	chr11	67387205	67388623	0.527251	11904	0	No
ENST00000332231.5	AP2A2	0.708206	chr11	831625	831795	0.671637	-94172	0	chr11	869845	869995	0.708089	-55962	5	No
ENST00000430553.2	LDHA	0.839354	chr11	18341469	18341712	0.707512	-74519	0	chr11	18414302	18414671	0.653094	-1623	0	No
ENST00000488625.1	ZEB1	0.759519	chr10	31531808	31532327	0.60015	-76078	0	chr10	31611599	31611980	0.615954	3644	0	No
ENST00000450819.1	RPL35P1	0.466374	chr1	237077718	237078233	0.427331	-66664	0	chr1	237219571	237220256	-0.276969	75274	0	No
ENST00000360830.4	RPS24	0.814717	chr10	79718197	79718400	-0.80408	-75343	0	chr10	79748958	79749573	0.481004	-44376	0	No
ENST00000319223.4	LRRC42	0.773215	chr1	54356722	54357085	0.539223	-55123	0	chr1	54362420	54362650	0.728309	-49492	0	No
ENST00000526267.1	EIF3M	0.470952	chr11	32604695	32606443	0.252497	-5564	1	chr11	32606511	32606874	0.408285	-4440	0	No
ENST00000532812.1	ZDHHC13	0.668993	chr11	19098574	19098868	0.425825	-71440	0	chr11	19217975	19218238	0.562983	47945	0	No
ENST00000332305.5	FBLIM1	0.692461	chr1	16086205	16086355	0.619852	-5168	0	chr1	16086860	16087789	0.619495	-4124	0	No
ENST00000368690.3	C1orf77	0.694344	chr1	153521144	153521387	0.525412	-87800	0	chr1	153517087	153518580	0.558886	-91232	5	No
ENST00000271620.3	PRUNE	0.696433	chr1	150948569	150948844	0.558146	-32247	0	chr1	151012053	151012328	0.692255	31237	0	No
ENST00000378572.3	PRPF18	0.626465	chr10	13691815	13692078	0.591615	63019	0	chr10	13725940	13726090	0.475761	97088	0	No
ENST00000538000.1	WAC	0.661743	chr10	28858620	28859126	0.607285	36346	0	chr10	28881786	28882211	0.586209	59472	0	No
ENST00000468594.1	ADPRHL2	0.683634	chr1	36550225	36550375	0.630596	-4212	0	chr1	36552650	36552792	0.616997	-1790	0	No
ENST00000279247.6	CAPN1	0.756372	chr11	64899653	64903343	-0.713959	-47846	31	chr11	65030214	65030641	-0.529751	81084	0	No
ENST00000542633.1	NAA40	0.749495	chr11	63623497	63623864	-0.678767	-96195	0	chr11	63713285	63713717	0.591612	-6374	4	No
ENST00000338639.5	PARK7	0.709032	chr1	8013856	8014792	0.472198	-7400	0	chr1	8071165	8071470	-0.691449	49594	0	No
ENST00000371485.3	CEP55	0.639596	chr10	95211932	95212167	0.571284	-44340	0	chr10	95241785	95242659	0.6366	-14168	2	No
ENST00000452143.1	USP1	0.751687	chr1	62803465	62803991	-0.441969	-98240	0	chr1	62851948	62852776	0.604793	-49606	0	No
ENST00000278826.5	TMEM138	0.794361	chr11	61037191	61037426	0.574848	-92165	0	chr11	61061305	61063079	-0.694854	-67282	2	No
ENST00000546140.1	MINPP1	0.713016	chr10	89257901	89258572	0.70834	-6396	0	chr10	89267685	89267971	0.607425	3196	0	No
ENST00000495589.1	MTX1	0.88259	chr1	155224258	155225751	0.778121	44365	10	chr1	155268945	155269174	0.6225	88420	0	No
ENST00000374141.2	ZDHHC18	0.779094	chr1	27068266	27068469	-0.578415	-90128	0	chr1	27112190	27116080	0.597195	-44360	0	No
ENST00000494920.1	KDM1A	0.848254	chr1	23374248	23374487	0.824808	-29360	0	chr1	23442317	23442756	0.787561	38809	0	No
ENST00000331079.6	PRMT3	0.744967	chr11	20384915	20386719	0.6732	-23260	7	chr11	20386991	20387671	0.6754	-21746	0	No
ENST00000538945.1	STIP1	0.806817	chr11	63861721	63862380	0.689009	-91626	0	chr11	64016898	64018035	-0.600599	63790	0	No
ENST00000533898.1	RCN1	0.803114	chr11	32130077	32131616	0.783834	12766	0	chr11	32158727	32159223	0.584333	40894	0	No
ENST00000498703.1	PTEN	0.705115	chr10	89688840	89689115	0.607709	3697	1	chr10	89690753	89692005	0.616581	6098	1	Yes
ENST00000356554.3	MAN1A2	0.665136	chr1	117908460	117908610	0.489263	-1536	0	chr1	117882457	117883006	0.63866	-27340	0	No
ENST00000474100.1	PSMB4	0.737576	chr1	151413060	151413397	0.636355	40578	1	chr1	151371614	151372751	0.621508	-468	21	No
ENST00000354185.4	DDX21	0.671819	chr10	70717216	70717512	0.661282	1480	0	chr10	70807960	70808110	0.288409	92150	0	No
ENST00000530149.1	RIC8A	0.686196	chr11	197259	197714	0.630986	-12878	15	chr11	251625	251686	-0.398052	41291	1	No
ENST00000525020.1	ADAM15	0.596934	chr1	154933675	154935202	-0.564276	-94134	0	chr1	155043223	155044916	-0.583046	15497	0	No
ENST00000258341.3	LAMC1	0.775023	chr1	183013460	183013710	0.719874	20988	0	chr1	183059620	183060026	0.734638	67226	0	No
ENST00000368921.3	MLLT11	0.854759	chr1	150978667	150979664	-0.706411	-51069	0	chr1	151033557	151034080	0.785054	3584	0	Yes
ENST00000308595.5	ADRBK1	0.808692	chr11	66964118	66964393	0.558366	-69626	0	chr11	67125312	67125657	-0.627957	91603	0	No
ENST00000432648.3	AKIRIN1	0.827592	chr1	39454394	39454633	0.695771	-2382	0	chr1	39473867	39474152	0.733576	17114	0	No
ENST00000532047.1	C11orf46	0.64635	chr11	30338448	30339043	0.555643	-5935	0	chr11	30346638	30346877	0.424005	2077	0	No
ENST00000471680.1	WDR3	0.445947	chr1	118389405	118390147	-0.365977	-82622	0	chr1	118471347	118473234	0.337803	-108	0	No
ENST00000527327.1	ILK	0.575028	chr11	6639218	6641178	0.532812	15224	12	chr11	6667310	6668770	0.515129	43066	0	No
ENST00000537839.1	SLC3A2	0.745287	chr11	62673243	62673912	0.528973	24406	0	chr11	62732962	62733437	0.595211	84028	0	No
ENST00000399588.2	FAM21C	0.863824	chr10	46152540	46152815	-0.831136	-70007	0	chr10	46155485	46155748	0.189775	-67068	0	No
ENST00000495492.1	MTX1	0.801067	chr1	155102805	155103177	0.671246	-79256	0	chr1	155138381	155138620	0.67941	-43746	0	No
ENST00000341872.6	LGALS8	0.650034	chr1	236675864	236676187	0.538968	-10714	0	chr1	236686119	236688366	0.54609	503	0	No
ENST00000422256.2	PPP2R2D	0.681639	chr10	133793117	133793861	-0.680011	39956	0	chr10	133794216	133796514	-0.612168	41832	3	No
ENST00000366621.3	KCNK1	0.866343	chr1	233654103	233654548	0.858954	-95425	0	chr1	233749029	233751650	0.71196	589	15	No
ENST00000452399.1	RP11-14N7.2	0.670273	chr1	148929045	148929275	0.664652	838	0	chr1	148931432	148931836	0.616884	3312	0	No
ENST00000227155.4	CD82	0.911633	chr11	44596620	44597235	0.79233	9786	0	chr11	44622572	44623888	0.830957	36088	0	No
ENST00000505370.1	MIB2	0.667044	chr1	1475865	1476700	0.604467	-85958	0	chr1	1615085	1615235	0.52821	52920	0	No
ENST00000424959.1	MTX1	0.606977	chr1	155138381	155138620	0.575504	-40529	0	chr1	155165205	155166744	0.551802	-13055	6	No
ENST00000491415.1	DIEXF	0.69582	chr1	210036080	210036230	-0.664675	34802	0	chr1	210057814	210058519	0.505366	56814	0	No
ENST00000494982.1	RAP1A	0.683984	chr1	112140532	112140807	0.633241	-29422	0	chr1	112160648	112160967	0.578816	-9284	0	No
ENST00000494573.2	LDHA	0.784731	chr11	18414302	18414671	0.613286	-1624	0	chr11	18433728	18434057	-0.626119	17782	0	No
ENST00000461111.1	AGRN	0.707601	chr1	959538	960617	0.649609	-27289	0	chr1	1003153	1006038	0.606031	17229	0	No
ENST00000368984.3	HTRA1	0.716027	chr10	124228160	124229031	0.705862	7554	0	chr10	124270320	124270572	0.551933	49404	0	No
ENST00000361308.4	LMNA	0.938835	chr1	156044565	156045323	-0.800169	-39518	0	chr1	156099180	156099390	0.871862	14824	0	Yes
ENST00000545568.1	IER5	0.785044	chr1	180980698	180981177	0.590451	-76899	0	chr1	181048435	181049030	0.559751	-9104	0	No
ENST00000366587.3	ENO1P1	0.816142	chr1	236700886	236701139	0.712711	54547	0	chr1	236568360	236568635	0.779783	-77968	0	No
ENST00000536670.1	RP11-286N22.8	0.658516	chr11	61115360	61115761	0.640833	-82033	0	chr11	61238445	61238684	0.425611	40971	0	No
ENST00000482504.1	SH3GLB1	0.67687	chr1	87174662	87174956	0.641903	4230	0	chr1	87253926	87254766	0.638051	83768	0	No
ENST00000462880.1	SNAPIN	0.669274	chr1	153642765	153644828	0.586152	12606	1	chr1	153681591	153682046	0.567636	50628	0	No
ENST00000482230.1	TBCE	0.541013	chr1	235459922	235460310	0.480699	-70624	0	chr1	235578578	235579008	0.477995	48052	0	No
ENST00000535016.1	CCAR1	0.566649	chr10	70390996	70391993	0.411875	-89477	0	chr10	70480488	70481895	-0.422407	220	0	No
ENST00000498664.1	ATP6V0B	0.685227	chr1	44499047	44499250	0.534317	57421	0	chr1	44350820	44351600	0.534142	-90518	0	No
ENST00000498813.1	DEGS1	0.597746	chr1	224386365	224386515	0.522712	8602	0	chr1	224452860	224453696	0.368818	75440	0	No
ENST00000369068.4	RPRD2	0.631084	chr1	150254265	150255744	0.564962	-82183	3	chr1	150356196	150356482	-0.605434	19152	0	No
ENST00000393459.1	SFXN3	0.674417	chr10	102801941	102802180	-0.628532	11069	0	chr10	102880581	102881846	-0.605223	90222	0	No
ENST00000486509.1	CDC7	0.717499	chr1	92057217	92057720	0.593635	78784	0	chr1	92076480	92076755	0.686055	97933	0	No
ENST00000529116.1	FAM54B	0.758754	chr1	26056647	26056910	0.611041	-89642	0	chr1	26132445	26132655	0.678755	-13870	0	No
ENST00000299613.5	WEE1	0.598489	chr11	9592241	9592516	0.488506	-3856	0	chr11	9685138	9686738	-0.493119	89704	3	No
ENST00000334956.7	PARVA	0.93632	chr11	12308521	12309754	0.914796	-89889	0	chr11	12397795	12398124	0.894007	-1067	0	No
ENST00000305253.4	TUB	0.829678	chr11	8102102	8103520	0.75098	42630	0	chr11	8107585	8107830	0.742693	47527	0	No
ENST00000328090.5	C10orf18	0.70303	chr10	5723839	5724308	0.576067	-2728	0	chr10	5790257	5791107	-0.533754	63880	28	No
ENST00000379965.3	TRIM22	0.766217	chr11	5653032	5653858	0.57895	-57474	17	chr11	5710712	5712254	0.716312	564	0	No
ENST00000360840.5	MRPL37	0.822218	chr1	54607088	54607477	0.653069	-58558	1	chr1	54666576	54666975	0.694145	935	0	No
ENST00000468633.1	MSRB2	0.647592	chr10	23341843	23342395	-0.518432	-65954	0	chr10	23349694	23350293	-0.626739	-58080	0	No
ENST00000480987.1	HNRNPH3	0.558271	chr10	70078961	70079341	0.325493	-12682	0	chr10	70108232	70108722	0.509327	16644	0	No
ENST00000529994.1	SF3B2	0.712875	chr11	65847799	65848347	0.576493	21994	0	chr11	65910232	65910669	0.673636	84372	0	No
ENST00000432587.2	DCAF6	0.76024	chr1	167881446	167881852	-0.664752	-24288	0	chr1	167944402	167944681	-0.641374	38604	0	No
ENST00000471856.1	RP11-337C18.5	0.616482	chr1	146640151	146641090	0.454632	-9072	0	chr1	146716680	146717154	-0.557677	67224	0	No
ENST00000430396.2	NCOA4	0.658383	chr10	51546060	51546329	-0.614778	-19013	0	chr10	51548878	51549107	-0.585463	-16215	0	Yes
ENST00000370654.5	RPF1	0.569146	chr1	84892889	84893529	0.552923	-51742	0	chr1	84973646	84973943	-0.44278	28844	0	No
ENST00000542444.1	BAMBI	0.810414	chr10	29011305	29011824	0.502227	45112	0	chr10	29062996	29063388	0.743033	96740	0	No
ENST00000504236.1	ANKRD13D	0.692366	chr11	67002588	67002867	0.509795	-66217	0	chr11	67138878	67142671	-0.510667	71830	0	No
ENST00000543988.1	OTUB1	0.748715	chr11	63689355	63689794	-0.748372	-64740	0	chr11	63741591	63742734	-0.608411	-12152	8	No
ENST00000298492.5	FAM175B	0.561352	chr10	126431126	126433697	-0.559329	-57943	0	chr10	126479825	126481077	-0.557149	-9904	4	No
ENST00000454422.1	LZTS2	0.611625	chr10	102690096	102690385	-0.535987	-69370	0	chr10	102768085	102768375	0.54768	8620	0	No
ENST00000531058.1	HTATIP2	0.71085	chr11	20386991	20387671	0.547181	1604	0	chr11	20408545	20409735	-0.525945	23414	4	No
ENST00000525724.1	TCIRG1	0.746284	chr11	67773915	67774114	-0.594405	-37242	0	chr11	67866764	67867588	0.573908	55920	0	No
ENST00000463015.1	TMEM183A	0.810064	chr1	202923565	202923715	0.666757	-54228	0	chr1	202937962	202938537	0.766059	-39619	0	No
ENST00000471217.1	BTAF1	0.702846	chr10	93643428	93644034	-0.633465	-72648	0	chr10	93684744	93685007	0.221872	-31503	0	No
ENST00000475919.1	AKR1A1	0.726612	chr1	45986931	45988890	-0.53494	-46376	0	chr1	46074519	46074794	0.574249	40370	0	No
ENST00000319942.3	RABGGTB	0.707726	chr1	76191445	76193119	0.659644	-59604	0	chr1	76253168	76253687	0.635729	1541	5	No
ENST00000496468.1	TSSC4	0.532589	chr11	2424863	2425086	0.428642	1608	0	chr11	2326425	2327393	0.520392	-96458	0	No
ENST00000497136.1	WDR11	0.71371	chr10	122600700	122600939	-0.399232	-17336	0	chr10	122612376	122612656	0.488166	-5640	0	No
ENST00000370898.2	TNNI3K	0.513423	chr1	74662828	74664388	-0.223307	-318	5	chr1	74665230	74665614	0.411699	1496	13	No
ENST00000462057.1	HELLS	0.501455	chr10	96351334	96352171	0.44935	37871	6	chr10	96304414	96306913	0.374167	-8218	3	No
ENST00000397411.2	TSPAN4	0.800969	chr11	783403	784010	0.73736	-59106	0	chr11	831625	831795	0.739315	-11102	0	No
ENST00000368305.4	LAMTOR2	0.701007	chr1	156033228	156033708	-0.5319	8924	0	chr1	156039927	156040190	0.526651	15515	2	No
ENST00000345254.4	SEC24C	0.673856	chr10	75540844	75542429	0.505747	37494	8	chr10	75603059	75603318	0.427051	99046	0	No
ENST00000494399.1	UROD	0.825204	chr1	45413576	45413865	0.720721	-64204	0	chr1	45501258	45501835	0.596222	23622	15	No
ENST00000399815.2	IFITM2	0.806242	chr11	250737	251159	0.776972	-57460	3	chr11	340554	340889	0.771481	32313	0	No
ENST00000371084.3	PGM1	0.877033	chr1	64058595	64060404	0.848667	552	7	chr1	64127651	64129370	0.531353	69563	0	No
ENST00000476467.1	PSMB4	0.800563	chr1	151334770	151335653	0.690612	-36852	0	chr1	151397622	151397957	0.61939	25726	0	No
ENST00000490705.1	ARF1	0.709647	chr1	228275580	228275855	0.447512	-2472	0	chr1	228336779	228337685	-0.699705	59042	0	No
ENST00000454935.1	NCRNA00263	0.832697	chr10	102098112	102098631	0.808118	-35001	0	chr10	102121794	102122117	0.47978	-11417	0	No
ENST00000294244.4	C11orf84	0.857873	chr11	63528539	63529058	0.837631	-52062	0	chr11	63531045	63532035	0.714955	-49320	0	No
ENST00000340934.5	BROX	0.492884	chr1	222790651	222792797	-0.43575	-94172	3	chr1	222884616	222887091	-0.407437	-42	5	No
ENST00000465923.1	NDUFS2	0.733426	chr1	161089223	161089845	0.565174	-90122	12	chr1	161164926	161165462	0.710417	-14462	9	No
ENST00000295809.6	IFI16	0.8021	chr1	158979160	158980828	0.781063	312	0	chr1	159061080	159061230	0.657445	81472	0	No
ENST00000369721.4	ATP5F1	0.743396	chr1	111907272	111907761	-0.624372	-84571	0	chr1	112040251	112040526	0.643384	48301	0	No
ENST00000536171.1	TMEM109	0.634878	chr11	60680994	60682575	0.522155	-5366	0	chr11	60701749	60702184	-0.590092	14816	9	No
ENST00000370542.1	LMO4	0.806367	chr1	87750259	87750522	-0.643402	-46961	0	chr1	87755104	87755379	-0.484486	-42110	0	No
ENST00000345034.1	RSC1A1	0.702221	chr1	15909877	15910159	-0.513531	-76346	1	chr1	16075865	16076468	-0.643282	89802	0	No
ENST00000366577.5	MTR	0.766712	chr1	236958027	236959510	0.753935	158	10	chr1	237024043	237024318	0.449981	65570	0	No
ENST00000529006.1	KDM2A	0.629518	chr11	66799013	66800016	0.606328	-87644	0	chr11	66812525	66813759	0.584963	-74016	8	No
ENST00000472610.1	COMMD3	0.511867	chr10	22535296	22536335	0.504408	-69542	0	chr10	22601543	22601666	0.356787	-3753	0	No
ENST00000536981.1	SLC3A2	0.661152	chr11	62656537	62657851	0.616469	7996	0	chr11	62661083	62661346	0.600616	12017	0	No
ENST00000490140.1	FDPS	0.820615	chr1	155192825	155193285	0.771444	-95456	0	chr1	155213055	155213330	0.793754	-75318	0	No
ENST00000435719.1	CAP1	0.736997	chr1	40439090	40439660	0.620336	-67062	0	chr1	40539441	40539640	0.729703	33103	0	No
ENST00000416769.1	RP1-224A6.4	0.825856	chr1	22373158	22373747	-0.697385	21425	0	chr1	22380862	22381232	-0.763845	29020	0	No
ENST00000374514.3	LYPLA2	0.531544	chr1	24072041	24072346	-0.406685	-45267	0	chr1	24118625	24118875	0.428403	1290	0	No
ENST00000450114.2	WEE1	0.687216	chr11	9582792	9583724	-0.661055	-11970	0	chr11	9648099	9648899	0.504259	53270	0	No
ENST00000494689.1	NTPCR	0.691337	chr1	233079642	233080026	0.596754	-6518	0	chr1	233082721	233082992	0.562439	-3495	0	No
ENST00000492395.1	KIAA0913	0.810269	chr10	75519228	75519891	-0.620782	-31523	11	chr10	75610550	75611029	0.62264	59707	0	No
ENST00000290551.4	BTG2	0.762932	chr1	203279020	203279780	0.658619	4736	0	chr1	203242993	203243870	0.742754	-31233	0	No
ENST00000356940.5	RAB18	0.695209	chr10	27792677	27794010	-0.476908	146	5	chr10	27794075	27794310	0.599974	995	0	No
ENST00000495554.1	C1orf77	0.796246	chr1	153680505	153680735	0.72874	74068	0	chr1	153681591	153682046	0.731922	75267	0	No
ENST00000494593.1	GSTP1	0.721372	chr11	67326228	67326547	0.487943	-24906	0	chr11	67271686	67274063	-0.706029	-78419	0	No
ENST00000265450.5	TSPAN14	0.784193	chr10	82227829	82228383	0.665492	-47118	0	chr10	82264985	82265795	0.665046	-9834	0	No
ENST00000271526.4	PRCC	0.718231	chr1	156637560	156637710	0.655925	-99658	0	chr1	156637877	156638116	0.616764	-99296	0	Yes
ENST00000414007.1	SRGAP2	0.630028	chr1	206577805	206577955	0.540546	20514	0	chr1	206618560	206618830	0.613831	61328	0	No
ENST00000336126.5	PCGF5	0.616907	chr10	92950169	92950490	0.564295	-30216	0	chr10	92950914	92951342	0.590559	-29418	0	No
ENST00000527567.1	DPH2	0.726259	chr1	44446243	44446648	-0.48773	10750	0	chr1	44460353	44460962	0.68751	24962	0	No
ENST00000370025.4	PRPF38B	0.645465	chr1	109186156	109186547	0.606525	-48594	0	chr1	109224354	109224955	0.483262	-10291	0	No
ENST00000395673.3	EXT2	0.726245	chr11	44088827	44089217	-0.488866	-28726	3	chr11	44116936	44118745	0.640123	93	1	No
ENST00000430973.1	AL672183.2	0.800478	chr1	249207260	249207535	0.710217	-23383	0	chr1	249220673	249220908	0.765962	-9990	0	No
ENST00000471705.1	SARS	0.751869	chr1	109728745	109729264	0.438695	-44776	0	chr1	109844567	109844876	-0.634019	70941	0	No
ENST00000432659.1	GSTO1	0.75081	chr10	106024386	106025001	0.45967	9772	0	chr10	106106972	106107521	0.720859	92325	0	No
ENST00000491067.1	DCAF6	0.773683	chr1	167892583	167892925	0.605323	-44974	0	chr1	167898145	167898788	0.61711	-39262	0	No
ENST00000368865.4	BUB3	0.72123	chr10	124868918	124869428	0.65296	-44620	0	chr10	124907889	124910013	-0.60331	-4842	47	No
ENST00000409118.2	SGPL1	0.720911	chr10	72539744	72540086	0.515003	-74548	0	chr10	72695529	72695768	0.585272	81185	0	No
ENST00000521431.1	PSEN2	0.686881	chr1	227012446	227013466	-0.656959	-45608	0	chr1	227053840	227053990	0.579469	-4650	0	No
ENST00000494437.1	AGTRAP	0.604561	chr1	11754016	11754385	0.56507	-41987	0	chr1	11874811	11875074	-0.547555	78755	0	No
ENST00000540523.1	STAM	0.659066	chr10	17698912	17699033	-0.254368	12708	0	chr10	17707719	17708100	0.595073	21645	0	No
ENST00000368356.4	FDPS	0.680086	chr1	155196113	155198208	-0.66231	-81483	0	chr1	155189142	155189901	-0.616295	-89122	0	No
ENST00000372797.3	CAP1	0.733371	chr1	40532773	40533036	0.687779	26999	0	chr1	40542539	40542983	0.723552	36856	2	No
ENST00000367843.3	DCAF6	0.62909	chr1	167898145	167898788	-0.620926	-7433	0	chr1	167956545	167956710	0.338274	50728	0	No
ENST00000368003.5	UFC1	0.612119	chr1	161044163	161044896	-0.609441	-79013	9	chr1	161088754	161089193	-0.554528	-34569	12	No
ENST00000366615.4	C1orf31	0.875466	chr1	234504499	234504740	0.676326	-4583	0	chr1	234507085	234507628	0.863012	-1846	0	No
ENST00000469159.1	NCSTN	0.678534	chr1	160373145	160373295	0.543793	46532	0	chr1	160407663	160408182	-0.45048	81234	0	No
ENST00000462775.1	RASAL2	0.678118	chr1	178247380	178247530	0.564223	-63152	0	chr1	178313574	178314281	0.609788	3321	0	No
ENST00000378852.3	API5	0.572261	chr11	43332938	43334821	-0.505032	326	2	chr11	43388175	43388697	0.439767	54882	0	No
ENST00000526319.1	MRPL49	0.734392	chr11	64877605	64878400	0.5509	-11789	15	chr11	64983936	64984251	-0.481899	94302	0	No
ENST00000534048.1	EXT2	0.688422	chr11	44199490	44199765	0.591209	48034	0	chr11	44200132	44200381	0.664127	48663	0	No
ENST00000316059.6	ZFP91	0.601506	chr11	58340856	58341693	0.595566	-5310	0	chr11	58342400	58342590	0.544103	-4090	0	No
ENST00000279230.6	PLCB3	0.713599	chr11	64021105	64021255	0.562165	2184	0	chr11	64030585	64030755	0.712681	11674	0	No
ENST00000367242.3	TMEM183A	0.669254	chr1	203008359	203008859	0.613	32094	0	chr1	203053345	203053620	0.6071	76968	0	No
ENST00000373243.2	NCDN	0.676184	chr1	36017406	36017629	-0.675929	-5892	0	chr1	35995514	35996397	-0.580942	-27454	0	No
ENST00000307729.7	MLLT10	0.903161	chr10	21859696	21860336	0.831745	36744	0	chr10	21863349	21864068	0.577197	40436	0	Yes
ENST00000360489.4	ATAD3B	0.655709	chr1	1397069	1397635	0.641489	-9792	0	chr1	1408270	1408599	0.636956	1291	0	No
ENST00000447866.1	FDPS	0.59731	chr1	155180556	155180833	0.541977	-97845	0	chr1	155292327	155295653	-0.574619	15450	44	No
ENST00000399302.2	QSER1	0.640547	chr11	32850596	32852351	0.345185	-63251	4	chr11	32933024	32933279	0.535434	18427	0	No
ENST00000532375.1	TSPAN4	0.902437	chr11	783403	784010	0.637679	-63491	0	chr11	932402	932726	0.835361	85366	0	No
ENST00000470743.2	SDHC	0.508036	chr1	161285820	161286362	0.440319	-7314	0	chr1	161321246	161321521	0.438622	27979	0	No
ENST00000263688.3	C1orf9	0.597148	chr1	172418018	172418761	0.375294	-83968	0	chr1	172514527	172514984	0.496635	12398	0	No
ENST00000369339.1	NBPF10	0.714908	chr1	145289996	145290968	0.589875	710	2	chr1	145292363	145292606	0.656138	2712	0	No
ENST00000534641.1	GTF2H1	0.706476	chr11	18332240	18332970	0.617351	-11510	5	chr11	18404905	18406330	0.618575	61503	0	No
ENST00000336894.4	PPP1R12B	0.58245	chr1	202261291	202262139	0.48804	-56116	0	chr1	202317245	202318724	0.50931	154	10	No
ENST00000483970.2	HAX1	0.577992	chr1	154300144	154300419	-0.533145	55196	3	chr1	154326872	154327649	0.521791	82175	0	No
ENST00000513765.2	MARK2	0.694938	chr11	63676113	63676284	0.657673	13571	0	chr11	63719085	63720194	-0.576414	57012	14	No
ENST00000480395.1	TRIM22	0.791551	chr11	5653032	5653858	0.702069	-64278	17	chr11	5710712	5712254	0.647603	-6240	0	No
ENST00000460947.1	UQCRH	0.760424	chr1	46752978	46753308	0.649019	-22450	0	chr1	46710574	46710953	0.751221	-64830	0	No
ENST00000369318.3	CASP7	0.630034	chr10	115478700	115479408	-0.611653	39418	0	chr10	115441442	115442218	0.359796	2194	0	No
ENST00000528749.1	SETDB1	0.785244	chr1	150850062	150850337	0.667186	-84405	0	chr1	150975148	150975427	0.672697	40683	0	No
ENST00000360510.2	DPP3	0.733397	chr11	66275730	66275953	-0.730891	27961	0	chr11	66335585	66336404	0.465142	88114	2	No
ENST00000369317.4	TXNIP	0.694156	chr1	145524662	145525186	-0.423568	86454	2	chr1	145437353	145440931	0.651818	672	69	No
ENST00000227520.5	CCDC86	0.544085	chr11	60534068	60534497	0.51494	-75262	0	chr11	60621408	60622096	0.462905	12208	0	No
ENST00000532045.1	CD151	0.834904	chr11	783403	784010	0.668535	-50821	0	chr11	907802	908028	-0.674114	73388	0	No
ENST00000412531.2	AGAP6	0.515122	chr10	51811634	51812249	-0.514945	63591	0	chr10	51827285	51828101	-0.0539852	79342	5	No
ENST00000381604.4	ZMYND11	0.760143	chr10	179385	180101	0.576919	-46190	0	chr10	281011	281286	0.551555	55215	0	No
ENST00000355201.4	KHDRBS1	0.819484	chr1	32471065	32471434	0.658399	-8348	0	chr1	32577302	32577766	0.654829	97936	0	No
ENST00000304786.7	SRP9	0.743849	chr1	225970220	225970495	0.597119	4826	0	chr1	225999364	225999662	0.55818	33982	0	No
ENST00000497903.1	FAM45A	0.601886	chr10	120899023	120899324	-0.544843	35569	0	chr10	120908736	120908999	-0.562574	45263	0	No
ENST00000515190.1	IL6R	0.766983	chr1	154384089	154384301	0.650281	-22934	0	chr1	154388128	154388497	0.551507	-18817	0	No
ENST00000362091.4	FBXO18	0.706968	chr10	5936687	5937213	0.441815	4756	8	chr10	5986684	5987019	0.660251	54657	0	No
ENST00000450011.1	XXyac-YRM2136_A.1	0.432402	chr10	135471787	135472050	-0.407293	-43653	0	chr10	135524478	135524807	-0.21223	9071	0	No
ENST00000454346.1	RP4-680D5.3	0.845118	chr1	15841465	15842136	0.749317	-89292	0	chr1	16005072	16005446	-0.387605	74166	0	No
ENST00000524934.1	RPS6KB2	0.607569	chr11	67244099	67244565	0.579656	48366	0	chr11	67244825	67245459	0.496718	49176	0	No
ENST00000370223.3	LZTS2	0.710827	chr10	102761096	102761695	0.689743	4566	0	chr10	102851540	102851993	-0.598222	94937	0	No
ENST00000489988.1	FAM45A	0.554055	chr10	120904630	120904905	0.527353	31150	0	chr10	120935733	120936125	-0.506451	62312	0	No
ENST00000493849.1	NDUFS2	0.862451	chr1	161082058	161082273	0.826427	-98300	0	chr1	161123425	161124800	0.489903	-56353	5	No
ENST00000373812.3	YTHDF2	0.741833	chr1	29074854	29075057	-0.551731	11684	0	chr1	29111579	29112364	0.550965	48700	0	No
ENST00000470416.1	PPP2R2D	0.548577	chr10	133791838	133792277	-0.521329	37952	0	chr10	133792445	133792595	-0.497405	38414	0	No
ENST00000535183.1	DAP3	0.849015	chr1	155579406	155580164	0.64102	-79098	3	chr1	155746227	155746546	0.789435	87504	1	No
ENST00000530368.1	RRM1	0.557481	chr11	4066533	4066808	-0.484168	-56488	0	chr11	4081575	4082190	-0.397307	-41276	0	No
ENST00000391865.3	GUK1	0.539821	chr1	228269674	228273708	0.522124	-56238	0	chr1	228343125	228343275	-0.480268	15270	0	No
ENST00000325993.5	TOR1AIP1	0.847629	chr1	179841160	179841310	0.74144	-10186	0	chr1	179842469	179842912	-0.673304	-8730	0	No
ENST00000334351.7	PNRC2	0.760333	chr1	24234172	24234654	0.619845	-51890	0	chr1	24234995	24236371	0.632551	-50620	0	No
ENST00000495585.1	PRRC2C	0.728862	chr1	171610254	171610637	0.695376	99476	0	chr1	171610660	171610810	0.665118	99766	0	No
ENST00000366869.5	CAPN2	0.850184	chr1	223893815	223894090	0.769798	-6302	0	chr1	223919245	223919395	0.809005	19066	0	No
ENST00000527394.1	ILK	0.666741	chr11	6598320	6598470	0.549345	-26610	0	chr11	6715134	6715596	0.526257	90360	0	No
ENST00000371761.3	CDKN2C	0.857923	chr1	51447543	51447758	0.766723	12034	0	chr1	51450639	51451380	0.756264	15393	0	Yes
ENST00000475670.2	LGALS8	0.80781	chr1	236675864	236676187	0.690894	-11244	0	chr1	236686119	236688366	0.661945	-27	0	No
ENST00000432887.1	TCP11L1	0.869877	chr11	33082345	33082495	0.656291	20858	0	chr11	33082760	33083590	0.766424	21614	7	No
ENST00000369983.3	GBF1	0.725302	chr10	104060280	104060530	0.70117	55116	0	chr10	104070403	104070929	0.713093	65376	0	No
ENST00000358313.2	FAM35A	0.55144	chr10	88850044	88850333	0.512164	-60917	0	chr10	88930282	88930959	0.50593	19515	6	No
ENST00000473861.1	DOCK1	0.863492	chr10	128913506	128913745	0.69963	5116	0	chr10	128946285	128946435	0.687544	37850	0	No
ENST00000209884.4	KLHL20	0.569007	chr1	173615939	173616214	-0.32234	-68047	15	chr1	173638593	173639251	-0.568191	-45202	0	No
ENST00000236412.7	PPP1R8	0.634449	chr1	28143654	28144297	0.521719	-13350	0	chr1	28205420	28205570	0.532674	48170	0	No
ENST00000539723.1	PARVA	0.920283	chr11	12306740	12307010	0.758026	-92236	0	chr11	12397795	12398124	0.91259	-1151	0	No
ENST00000265686.3	TCIRG1	0.674712	chr11	67778762	67779077	-0.556673	-27564	0	chr11	67810165	67810315	-0.555533	3756	4	No
ENST00000256996.4	DDB2	0.825732	chr11	47201061	47201408	0.756928	-35259	4	chr11	47235503	47238449	0.696405	482	8	No
ENST00000361248.4	MXI1	0.556427	chr10	112018195	112018710	0.425661	48463	0	chr10	112063834	112065186	0.411635	94520	0	No
ENST00000315091.3	TARDBP	0.709576	chr1	11039457	11039912	-0.656888	-34089	0	chr1	11045730	11046911	0.517728	-27453	0	No
ENST00000369338.1	NBPF10	0.86064	chr1	145208625	145210634	0.735341	-83485	0	chr1	145292363	145292606	0.692473	-630	0	No
ENST00000379198.2	B3GALT6	0.568991	chr1	1164189	1164695	-0.563875	-3188	0	chr1	1191025	1191175	0.491719	23470	0	No
ENST00000398606.3	GSTP1	0.581789	chr11	67354277	67354606	0.437396	3375	0	chr11	67387205	67388623	0.574969	36848	0	No
ENST00000280333.6	DOCK1	0.75803	chr10	128527680	128527919	0.634508	-66179	0	chr10	128593200	128594214	0.736869	-272	0	No
ENST00000372209.3	RPS8	0.634001	chr1	45240238	45242731	-0.620488	239	10	chr1	45264370	45264645	-0.612783	23262	0	No
ENST00000368324.4	SYT11	0.618954	chr1	155919888	155920091	-0.519519	90689	0	chr1	155828097	155830756	0.472567	126	0	No
ENST00000461351.1	PPIH	0.634495	chr1	43152001	43152891	0.629852	21912	0	chr1	43169082	43169501	0.598361	38757	0	No
ENST00000339365.2	SEC24C	0.611744	chr10	75578272	75578495	-0.528495	74234	0	chr10	75599968	75600768	-0.512895	96218	0	No
ENST00000362021.4	SLC39A13	0.8127	chr11	47382623	47383012	-0.755656	-47363	0	chr11	47397719	47399520	-0.808267	-31561	0	No
ENST00000476409.2	NDUFS2	0.68823	chr1	161154928	161156241	0.573541	-16578	0	chr1	161193831	161194547	-0.567627	22026	0	No
ENST00000379163.5	ELP4	0.604216	chr11	31530099	31530378	0.412774	-1079	0	chr11	31530560	31530710	0.597599	-682	0	No
ENST00000332127.4	ZC3H11A	0.682858	chr1	203733966	203734672	0.608137	-30516	2	chr1	203769037	203769552	0.61762	4460	1	No
ENST00000527580.1	NUCB2	0.665333	chr11	17391201	17392226	-0.583525	59246	0	chr11	17416382	17416621	-0.564054	84034	0	No
ENST00000309602.4	LRFN4	0.592378	chr11	66578069	66578392	0.534145	-46743	0	chr11	66619257	66619532	0.507623	-5579	13	No
ENST00000265462.4	PRDX5	0.646667	chr11	64030585	64030755	0.619251	-54890	0	chr11	64092305	64092470	0.459045	6827	0	No
ENST00000482370.1	RPL11	0.692308	chr1	23923273	23923496	0.63313	-95412	0	chr1	24020958	24021173	0.645623	2269	1	No
ENST00000368881.4	PSMD4	0.581004	chr1	151144690	151144935	-0.500265	-82373	2	chr1	151210194	151210768	-0.577658	-16704	3	No
ENST00000261461.2	PPP2R5A	0.737067	chr1	212421303	212421598	0.655165	-37429	0	chr1	212434218	212435601	0.627121	-23970	0	No
ENST00000224756.8	FAM190B	0.682457	chr10	86039751	86040338	-0.335563	-48375	0	chr10	86184441	86184810	0.671903	96206	0	No
ENST00000498765.1	GSTP1	0.7736	chr11	67354277	67354606	0.73432	2515	0	chr11	67423636	67424231	0.736368	72007	0	No
ENST00000476386.1	METTL13	0.777698	chr1	171755517	171755792	0.686089	-7880	0	chr1	171762860	171763149	0.683944	-530	0	No
ENST00000531696.1	KDM2A	0.644024	chr11	67018508	67018771	-0.482843	35257	0	chr11	67031860	67032243	-0.586557	48669	0	No
ENST00000324862.6	PRPF3	0.863379	chr1	150294759	150295146	0.688311	1027	0	chr1	150333873	150334186	0.798257	40104	0	No
ENST00000477755.1	APITD1	0.842552	chr1	10536964	10537187	-0.745741	46235	0	chr1	10549511	10550151	-0.772294	58990	0	No
ENST00000392938.1	HIST2H4A	0.783699	chr1	149816916	149817594	0.717318	13012	0	chr1	149853532	149853807	0.725905	49427	0	No
ENST00000423840.1	SCD	0.934813	chr10	102108788	102109187	0.602572	2110	0	chr10	102122520	102123135	0.8977	15950	0	No
ENST00000489936.1	FAM45A	0.72134	chr10	120820994	120821157	0.574179	-74954	0	chr10	120873261	120873954	0.424357	-22422	0	No
ENST00000507915.1	ANKRD13D	0.776188	chr11	67135987	67136576	-0.560309	68818	0	chr11	67138878	67142671	-0.554708	73311	0	No
ENST00000372833.5	CHCHD1	0.632341	chr10	75476067	75476346	0.512476	-65615	0	chr10	75639130	75639854	0.632308	97670	0	No
ENST00000368685.5	SNAPIN	0.831375	chr1	153544883	153545659	0.770162	-85860	0	chr1	153670610	153672070	0.612906	40210	0	No
ENST00000471105.1	RNPEP	0.642713	chr1	201908831	201909110	0.630271	-43113	0	chr1	201975119	201975489	-0.513461	23220	0	No
ENST00000420892.1	HTRA1	0.71135	chr10	124228160	124229031	0.6777	-37612	0	chr10	124289613	124290142	0.610924	23670	0	No
ENST00000298999.3	C10orf28	0.626579	chr10	99932844	99933333	-0.292487	38660	0	chr10	99892465	99893451	0.374362	-1470	0	No
ENST00000421589.1	CAP1	0.754285	chr1	40426119	40426789	-0.66965	-79802	0	chr1	40526035	40526314	-0.753579	19919	0	No
ENST00000460563.1	HMGN2	0.729127	chr1	26863354	26863583	-0.580572	64500	2	chr1	26871669	26873175	-0.599075	73454	3	No
ENST00000543004.1	OTUB1	0.918428	chr11	63677785	63678060	0.81624	-75996	0	chr11	63746027	63746302	0.771213	-7754	0	No
ENST00000316461.4	TTC9C	0.765923	chr11	62455345	62455495	-0.670277	-40592	5	chr11	62525193	62525944	-0.643773	29557	0	No
ENST00000366728.2	GUK1	0.737115	chr1	228343125	228343275	-0.65852	15208	0	chr1	228366212	228367095	0.475656	38662	0	No
ENST00000312579.2	CCDC85B	0.746166	chr11	65561165	65561315	-0.602982	-96636	0	chr11	65724169	65724698	-0.595698	66558	0	No
ENST00000469172.1	HNRNPH3	0.866978	chr10	70093677	70094036	-0.809451	2925	0	chr10	70164345	70164708	-0.511383	73595	9	No
ENST00000541388.1	FKBP2	0.793026	chr11	63948088	63948491	0.590519	-60257	0	chr11	64030585	64030755	0.575537	22124	0	No
ENST00000373115.4	CHST3	0.860139	chr10	73669179	73669492	-0.773106	-54788	0	chr10	73735228	73737050	0.802921	12016	0	No
ENST00000381125.4	PFKP	0.735687	chr10	3113465	3114041	0.486618	4040	0	chr10	3146671	3146914	0.691585	37080	0	No
ENST00000379364.2	AGRN	0.641848	chr1	957300	957490	0.255707	-27708	0	chr1	1070652	1071162	-0.60058	85804	0	No
ENST00000371926.3	STAMBPL1	0.854464	chr10	90552352	90552861	0.775229	-86885	0	chr10	90643074	90643453	0.750642	3772	0	No
ENST00000369160.2	HIST3H2BB	0.693628	chr1	228557999	228558398	0.648205	-87610	3	chr1	228642955	228643324	0.582266	-2669	0	No
ENST00000375940.4	MASTL	0.597766	chr10	27518966	27519255	-0.552936	74811	0	chr10	27442295	27444775	-0.51891	-764	5	No
ENST00000259755.6	CAPN1	0.646637	chr11	64899653	64903343	-0.503908	-47914	31	chr11	64983043	64983826	-0.512816	34023	0	No
ENST00000377403.1	H6PD	0.741081	chr1	9271500	9271875	0.622435	-23176	0	chr1	9352627	9354390	0.715111	58645	0	No
ENST00000486691.1	RNF11	0.652293	chr1	51712509	51713354	-0.565705	-22659	0	chr1	51762158	51763043	-0.612275	27010	0	No
ENST00000487136.1	ALG6	0.614693	chr1	63784773	63786392	0.499018	-47739	0	chr1	63788916	63789795	0.57056	-43966	25	No
ENST00000372158.1	TSPAN14	0.693258	chr10	82170944	82171690	0.555711	-42792	0	chr10	82244024	82244319	0.567754	30062	0	No
ENST00000416931.1	RP5-857K21.9	0.474971	chr1	569480	570295	-0.15262	5445	0	chr1	540525	540850	0.321172	-23755	0	No
ENST00000370550.4	HS2ST1	0.656265	chr1	87382503	87382742	0.593347	2260	0	chr1	87389934	87390858	-0.363745	10034	0	No
ENST00000460575.1	GADD45A	0.872668	chr1	68084120	68084270	0.765571	-66718	0	chr1	68140132	68140690	0.7615	-10502	0	No
ENST00000372201.4	PLK3	0.891282	chr1	45178750	45179328	-0.676853	-86858	0	chr1	45203744	45204007	-0.741114	-62022	0	No
ENST00000487931.1	DNAJB4	0.794879	chr1	78441160	78441310	0.656536	-3624	0	chr1	78527620	78527830	0.787007	82866	0	No
ENST00000456517.1	HIPK3	0.705632	chr11	33180166	33180477	-0.383941	-99556	0	chr11	33278071	33278334	0.581594	-1675	0	No
ENST00000471651.1	AKR1A1	0.861905	chr1	45966925	45967200	0.856622	-49678	0	chr1	46087869	46088249	0.821301	71318	2	No
ENST00000497282.1	EFNA1	0.916362	chr1	155097768	155101096	0.87056	-4248	2	chr1	155101195	155101988	0.893123	-2089	0	No
ENST00000436161.2	SRSF11	0.595684	chr1	70667886	70668396	-0.417155	-19004	0	chr1	70697205	70697528	0.359456	10221	0	No
ENST00000306576.3	ZNF672	0.850099	chr1	249104805	249105363	-0.687008	-36390	0	chr1	249166064	249166463	0.777476	24789	0	No
ENST00000441466.1	SUFU	0.880337	chr10	104387176	104387960	0.861054	77840	0	chr10	104393098	104393461	0.572493	83552	0	Yes
ENST00000278353.4	HSD17B12	0.547381	chr11	43757600	43757900	0.506323	55490	0	chr11	43758128	43758596	0.53763	56102	0	No
ENST00000493418.1	HMGN2	0.790395	chr1	26813879	26814334	0.594751	14186	0	chr1	26864405	26864896	0.492078	64730	0	No
ENST00000299413.5	TRIM44	0.758918	chr11	35685729	35686044	0.638532	1533	0	chr11	35686666	35687057	0.654541	2508	0	No
ENST00000450808.2	CMPK1	0.788711	chr1	47816884	47817578	0.75887	17644	0	chr1	47845168	47845697	0.441124	45846	0	No
ENST00000515829.2	SMG7	0.867592	chr1	183445297	183445680	0.656474	3826	0	chr1	183475840	183475990	-0.702737	34252	0	No
ENST00000392757.4	LHPP	0.705124	chr10	126154043	126154278	-0.596926	3757	0	chr10	126198865	126199035	0.58328	48546	0	No
ENST00000377793.4	NAA40	0.822696	chr11	63683245	63683495	0.627805	-23098	0	chr11	63741591	63742734	0.585814	35694	8	No
ENST00000372037.1	BMPR1A	0.846273	chr10	88427773	88428465	0.700026	-88288	0	chr10	88428544	88428867	0.715788	-87702	0	No
ENST00000263774.4	NDUFS3	0.815923	chr11	47555222	47555630	-0.550698	-45136	0	chr11	47653045	47653428	0.804334	52674	3	No
ENST00000370454.4	LRRC8C	0.781382	chr1	90160378	90160446	0.71299	61780	0	chr1	90184877	90185910	0.723493	86762	0	No
ENST00000467521.1	MARCH5	0.738023	chr10	93970889	93971548	0.53987	-97017	0	chr10	94167066	94167333	-0.580647	98964	0	No
ENST00000397298.3	MRPL23	0.767801	chr11	1960974	1961629	0.632113	-7207	0	chr11	2022921	2023176	0.762445	54540	0	No
ENST00000527397.1	RAB1B	0.829258	chr11	65976993	65977268	0.727803	-58931	0	chr11	66024225	66024375	-0.721571	-11762	0	No
ENST00000488228.1	UBE4B	0.534746	chr1	10269567	10272390	0.453479	52566	0	chr1	10276060	10276335	-0.481356	57785	0	No
ENST00000373191.3	EIF2C3	0.474842	chr1	36320873	36321262	-0.444003	-75612	0	chr1	36335886	36336261	-0.474785	-60606	0	No
ENST00000534647.1	CTNND1	0.508304	chr11	57477309	57477779	0.319128	-81488	0	chr11	57635984	57636448	0.489906	77184	0	No
ENST00000263559.6	VPS26A	0.711233	chr10	70817079	70817474	-0.640085	-66632	0	chr10	70883085	70885206	-0.574556	237	0	No
ENST00000431300.2	RP11-182L21.2	0.538903	chr10	81585484	81585559	-0.404538	-938	0	chr10	81585945	81587209	0.34023	118	0	No
ENST00000496776.1	LYPLAL1	0.811811	chr1	219263901	219264414	0.719256	-83061	0	chr1	219344921	219345196	-0.516449	-2160	0	No
ENST00000371065.4	LEPROT	0.766806	chr1	65937860	65938010	0.624193	51664	0	chr1	65943542	65944045	0.691415	57523	0	No
ENST00000366987.2	ATF3	0.704222	chr1	212658039	212658728	0.499893	-80314	0	chr1	212787370	212787589	0.691795	48782	0	No
ENST00000488537.1	TXNIP	0.638969	chr1	145388010	145388285	-0.491124	-51668	0	chr1	145408727	145409222	0.572096	-30841	0	No
ENST00000368489.3	ATP8B2	0.817861	chr1	154387295	154387534	-0.740623	87138	0	chr1	154389774	154390003	-0.767445	89612	0	No
ENST00000330165.7	RBM8A	0.79124	chr1	145435053	145435428	0.714722	-72358	0	chr1	145451480	145451630	0.7246	-56044	0	No
ENST00000443756.2	ZYG11B	0.578318	chr1	53117482	53118025	-0.451522	-74373	0	chr1	53162918	53163307	-0.537722	-29014	0	No
ENST00000431292.1	CREB3L4	0.75925	chr1	153934342	153937033	0.691748	-5099	13	chr1	153951591	153951957	0.719955	10988	0	No
ENST00000322753.6	C1orf151	0.618907	chr1	19939712	19940156	0.58136	16450	0	chr1	19946183	19946775	-0.531721	22994	0	No
ENST00000368962.2	SETDB1	0.723117	chr1	150898452	150899489	0.684054	145	0	chr1	150949198	150950307	0.490219	50927	0	No
ENST00000369849.4	INA	0.776888	chr10	104944422	104944645	-0.555014	-92387	0	chr10	105036716	105038075	0.730058	475	32	No
ENST00000408941.3	SCP2	0.613071	chr1	53381238	53381527	0.51247	-99228	0	chr1	53557875	53558114	-0.559445	77384	0	No
ENST00000448257.2	CDK1	0.733112	chr10	62477617	62478032	0.718538	-60427	0	chr10	62493638	62493881	-0.602707	-44492	0	No
ENST00000369392.1	FAM72B	0.508201	chr1	120760833	120761148	-0.0207011	-78013	0	chr1	120821360	120821752	-0.314715	-17448	0	No
ENST00000373830.3	TRNAU1AP	0.548445	chr1	28928040	28928655	0.529704	48750	0	chr1	28967357	28967628	-0.515456	87895	0	No
ENST00000252268.4	DPF2	0.755368	chr11	65042374	65043099	0.496417	-58602	0	chr11	65188460	65196490	-0.577961	91136	0	No
ENST00000531118.1	CD44	0.780539	chr11	35199040	35199190	0.677131	906	0	chr11	35212673	35212968	0.730143	14611	0	No
ENST00000239457.5	DARS2	0.742954	chr1	173796527	173796802	0.450356	2867	0	chr1	173868650	173868925	0.514159	74990	0	No
ENST00000367737.5	METTL13	0.664818	chr1	171770578	171770921	0.481121	19913	0	chr1	171772320	171772470	0.468154	21558	0	No
ENST00000476468.1	NOLC1	0.731576	chr10	103816376	103816685	-0.642966	-95640	0	chr10	103860951	103861267	-0.537203	-51062	0	No
ENST00000254521.3	HSD17B7	0.786112	chr1	162680260	162680410	-0.749108	-80202	0	chr1	162759883	162761146	0.685573	-22	3	No
ENST00000443624.1	RPL11	0.758977	chr1	24020958	24021173	0.739032	1966	1	chr1	24022853	24023507	0.739484	4080	1	No
ENST00000447312.1	RNPEP	0.816086	chr1	201857460	201858408	0.654224	-94524	1	chr1	201885595	201887297	0.590052	-66012	0	No
ENST00000453618.1	SEC22B	0.894711	chr1	145083927	145084694	0.889348	-11910	0	chr1	145115000	145115230	0.852089	18894	0	No
ENST00000369795.3	FAM40A	0.642088	chr1	110512627	110512902	-0.630691	-64474	0	chr1	110644551	110645158	0.56016	67616	0	No
ENST00000428366.1	NBPF8	0.551293	chr1	144520008	144520284	-0.456392	-94242	0	chr1	144539332	144539607	-0.441878	-74919	0	No
ENST00000524819.1	POLR2G	0.825272	chr11	62543170	62543525	-0.432598	14292	12	chr11	62620372	62624363	0.659394	93312	4	No
ENST00000359035.3	ZNF511	0.823105	chr10	135074628	135075810	-0.524715	-47226	0	chr10	135174348	135174863	0.504146	52160	0	No
ENST00000329608.6	CSF1	0.777836	chr1	110470640	110470790	0.729702	17460	0	chr1	110540273	110540672	-0.678822	87217	0	No
ENST00000378372.3	HSPA14	0.732833	chr10	14784705	14785494	0.59795	-95064	0	chr10	14862820	14863075	0.681593	-17216	0	No
ENST00000312515.2	DRAP1	0.70584	chr11	65623816	65629023	-0.666222	-60309	9	chr11	65776320	65776470	0.594547	89666	0	No
ENST00000470521.1	MIA3	0.591779	chr1	222694940	222695130	0.528363	-96406	0	chr1	222882276	222882555	-0.46643	90974	0	No
ENST00000373475.5	S100PBP	0.797351	chr1	33240537	33241294	-0.588898	-42241	0	chr1	33264384	33265067	0.654432	-18431	0	No
ENST00000374087.4	NCOA4	0.645913	chr10	51548878	51549107	-0.5073	-16235	0	chr10	51566652	51567269	0.641638	1733	0	Yes
ENST00000246337.4	UROD	0.771179	chr1	45413576	45413865	0.702776	-64099	0	chr1	45484184	45484734	-0.575447	6640	23	No
ENST00000528908.1	FXC1	0.832751	chr11	6490303	6490878	0.750559	-12141	0	chr11	6501727	6503427	0.679376	-154	7	No
ENST00000494144.1	FAM190B	0.757503	chr10	86183000	86183289	-0.199776	29535	0	chr10	86184441	86184810	0.754935	31016	0	No
ENST00000423222.1	C1orf97	0.643705	chr1	211503102	211503825	0.557584	-52682	0	chr1	211517519	211518068	0.627242	-38352	0	No
ENST00000466129.1	RPS24	0.749457	chr10	79764010	79764272	0.674609	-29504	0	chr10	79806990	79807510	-0.442143	13606	0	No
ENST00000295640.4	RNPEP	0.784408	chr1	201862603	201863132	0.588964	-88885	0	chr1	201871475	201871754	0.57878	-80138	0	No
ENST00000369385.4	HIST2H2BC	0.822441	chr1	149853532	149853807	0.75078	39063	0	chr1	149875505	149875655	0.794547	60974	0	No
ENST00000370664.3	UBTD1	0.859035	chr10	99159658	99160430	-0.839823	-98582	7	chr10	99277800	99278530	0.744961	19540	0	No
ENST00000487784.1	CDK1	0.648825	chr10	62477617	62478032	0.560116	-69605	0	chr10	62535230	62535505	0.494144	-12062	0	No
ENST00000529430.1	CLP1	0.659936	chr11	57415432	57416451	0.501981	-8547	0	chr11	57480940	57481339	0.656005	56651	0	Yes
ENST00000338272.7	TMEM167B	0.738738	chr1	109582953	109583231	0.537841	-50266	0	chr1	109729476	109729653	0.572606	96207	0	No
ENST00000532701.1	FAR1	0.467692	chr11	13688405	13688555	0.280651	-1778	0	chr11	13688778	13689013	0.460056	-1363	0	No
ENST00000494995.1	MSTO1	0.560549	chr1	155568812	155569035	0.510902	-11109	0	chr1	155579406	155580164	-0.409299	-248	3	No
ENST00000499732.1	NEAT1	0.880841	chr11	65200393	65200824	0.785028	10363	0	chr11	65263811	65276190	0.770307	79755	5	No
ENST00000484746.1	ATP2B4	0.773118	chr1	203669992	203670255	-0.749641	-26473	2	chr1	203738620	203739035	0.69329	42231	0	No
ENST00000263733.4	FAM20B	0.795072	chr1	178985948	178987499	0.781166	-8308	0	chr1	179056802	179057291	-0.717412	62015	8	No
ENST00000497314.1	SETDB1	0.815631	chr1	151008858	151009133	0.747032	75202	0	chr1	150847342	150847631	0.563294	-86307	0	No
ENST00000480070.1	TARS2	0.653077	chr1	150487591	150489105	0.584938	24414	0	chr1	150500820	150500970	-0.637778	36960	0	No
ENST00000474582.1	RPS8	0.836293	chr1	45159577	45159906	0.641512	-83834	0	chr1	45162467	45162995	0.763557	-80844	4	No
ENST00000263150.4	WDR37	0.664633	chr10	1103310	1103625	0.465873	669	0	chr10	1107965	1108130	0.639869	5249	0	No
ENST00000528798.1	C11orf31	0.666579	chr11	57558275	57558514	-0.60768	49240	0	chr11	57570060	57570210	-0.627511	60980	0	No
ENST00000464965.1	PPP1R12B	0.630362	chr1	202310496	202311599	0.512161	-95901	0	chr1	202499734	202500329	0.497134	93083	0	No
ENST00000540564.1	SOAT1	0.737875	chr1	179201055	179201503	0.690691	-61654	0	chr1	179271199	179271528	0.588222	8431	0	No
ENST00000345541.6	WAC	0.819629	chr10	28857620	28857863	0.734871	33126	0	chr10	28867447	28867728	0.73842	42972	0	No
ENST00000484819.1	UBAP2L	0.507991	chr1	154278720	154278870	-0.476167	39866	0	chr1	154311440	154311590	0.50426	72586	0	No
ENST00000349139.4	WDR3	0.448914	chr1	118389405	118390147	-0.392228	-82616	0	chr1	118471347	118473234	0.309182	-101	0	No
ENST00000368439.1	CKS1B	0.870887	chr1	154954949	154956611	0.700224	8650	12	chr1	154970696	154970985	0.750315	23711	0	No
ENST00000241052.4	CAT	0.852578	chr11	34458953	34459392	0.787971	-1300	0	chr11	34522369	34522592	0.811386	62008	0	No
ENST00000367005.4	RCOR3	0.702504	chr1	211494251	211494814	0.586283	61215	0	chr1	211512416	211512655	0.672028	79218	0	No
ENST00000483191.1	UFC1	0.741245	chr1	161092409	161092695	0.681983	-31222	0	chr1	161151998	161152593	0.708806	28521	0	No
ENST00000526719.1	PTPMT1	0.659573	chr11	47488255	47488808	0.550899	-98620	0	chr11	47530397	47530796	-0.544067	-56555	0	No
ENST00000488858.1	PEA15	0.868892	chr1	160188865	160189170	0.76816	7940	0	chr1	160230320	160230470	0.812086	49318	0	No
ENST00000483832.1	MSTO1	0.742584	chr1	155617741	155618824	0.607646	38228	0	chr1	155660410	155660699	-0.594945	80500	0	No
ENST00000368172.1	KIRREL	0.827114	chr1	157973300	157973450	0.779976	-83096	0	chr1	157980037	157980964	0.826037	-75970	0	No
ENST00000265866.7	HNRNPH3	0.618577	chr10	70087900	70088510	-0.416258	-3628	0	chr10	70108232	70108722	0.60514	16644	0	No
ENST00000453650.1	RNF2	0.706913	chr1	185049360	185049959	0.669431	34431	0	chr1	184942377	184944153	0.490273	-71964	1	No
ENST00000372360.3	RPS24	0.676413	chr10	79704019	79704707	0.487367	-89260	0	chr10	79718197	79718400	0.666395	-75325	0	No
ENST00000465271.1	CNIH4	0.613503	chr1	224621420	224623556	-0.482368	77936	5	chr1	224635100	224635250	0.536326	90622	0	No
ENST00000372762.4	PLAU	0.750338	chr10	75646665	75647997	0.657443	-23586	0	chr10	75759535	75760396	0.700636	89049	0	No
ENST00000542922.1	SLC3A2	0.830528	chr11	62656537	62657851	0.672857	6374	0	chr11	62747643	62747952	0.774316	96977	0	No
ENST00000278175.5	ADM	0.735832	chr11	10271096	10271467	0.52283	-54946	0	chr11	10323251	10323830	0.562658	-2687	0	No
ENST00000485810.1	PRPF38B	0.707745	chr1	109186156	109186547	0.569506	-53971	0	chr1	109245874	109246579	0.501084	5904	0	No
ENST00000369307.3	RBM8A	0.836641	chr1	145441329	145441764	0.67768	-66087	0	chr1	145541412	145541587	0.827751	33866	1	No
ENST00000467574.1	PDCD4	0.790176	chr10	112578660	112578810	0.626777	-52916	0	chr10	112593228	112593605	-0.633727	-38235	0	No
ENST00000306121.3	SNX7	0.721487	chr1	99126805	99126955	0.718067	-400	0	chr1	99127057	99128281	0.495977	390	6	No
ENST00000242465.3	SRGN	0.945493	chr10	70825114	70826129	0.85566	-22253	0	chr10	70847023	70849336	0.93758	305	1	No
ENST00000532178.1	HSD17B12	0.405638	chr11	43758128	43758596	0.350123	-17232	0	chr11	43771319	43771854	0.404197	-4008	0	No
ENST00000377891.1	SLC3A2	0.780665	chr11	62525193	62525944	0.77456	-97950	0	chr11	62549521	62549784	0.717664	-73866	8	No
ENST00000367926.4	UAP1	0.910044	chr1	162522191	162522862	0.76149	-8797	0	chr1	162534443	162535110	0.831914	3453	0	No
ENST00000376203.5	PDSS1	0.807071	chr10	27067954	27068456	0.588456	81610	0	chr10	27073563	27074338	0.519164	87355	0	No
ENST00000533077.1	ADRBK1	0.564088	chr11	67084319	67085981	0.488566	37484	0	chr11	67113345	67114310	-0.460938	66162	0	No
ENST00000545938.1	RP11-289I10.2	0.329522	chr1	148247547	148248507	-0.222415	54854	0	chr1	148240907	148242650	-0.268156	48606	0	No
ENST00000366862.5	FBXO28	0.760399	chr1	224393697	224393992	-0.508088	92055	0	chr1	224401061	224402035	0.526913	99758	0	No
ENST00000392558.4	RPS27	0.690226	chr1	153938667	153940750	0.620941	-23530	0	chr1	153948979	153951496	0.598953	-13001	15	No
ENST00000537173.1	POGK	0.567032	chr1	166838651	166839020	-0.480954	30154	3	chr1	166843744	166844117	-0.458024	35249	0	No
ENST00000469543.1	VIM	0.720906	chr10	17258095	17258835	0.6398	-13538	0	chr10	17269385	17273015	0.680215	-804	34	No
ENST00000432321.2	NDUFS8	0.682447	chr11	67821640	67821899	0.496287	23685	0	chr11	67884430	67884719	-0.579689	86490	0	No
ENST00000368404.4	SLC50A1	0.813753	chr1	155112129	155113372	0.762475	4424	20	chr1	155022300	155025599	0.731976	-84377	14	No
ENST00000423085.2	TSEN15	0.61749	chr1	183993707	183995068	0.573465	-26493	0	chr1	184002196	184002651	0.555993	-18457	0	No
ENST00000078652.5	QSER1	0.871872	chr11	32902908	32903263	-0.359649	-11707	0	chr11	32905166	32905455	0.820621	-9482	0	No
ENST00000321265.5	NUDC	0.777427	chr1	27215998	27217246	-0.719855	-31596	20	chr1	27285960	27286179	0.538825	37852	0	No
ENST00000484293.1	RNF187	0.648874	chr1	228591792	228592247	-0.568277	-84640	0	chr1	228688447	228689135	-0.537168	12132	0	No
ENST00000263498.9	NECAP2	0.565513	chr1	16761136	16761351	0.466097	-5978	0	chr1	16693202	16695408	0.487654	-72916	0	No
ENST00000294304.7	LRP5	0.845221	chr11	68097205	68097355	0.568307	17202	0	chr11	68098824	68099462	0.820832	19066	0	No
ENST00000369796.1	FAM40A	0.753652	chr1	110490136	110490573	-0.623944	-83845	0	chr1	110630687	110631194	0.651751	56741	0	No
ENST00000375771.1	FBLIM1	0.844255	chr1	16086205	16086355	0.768791	3126	0	chr1	16086860	16087789	0.742738	4170	0	No
ENST00000487519.1	TFAM	0.750568	chr10	60081845	60082694	0.623867	-62513	0	chr10	60196857	60197120	0.67563	52206	0	No
ENST00000389400.3	RPS3AP5	0.784457	chr10	86254581	86254900	-0.624958	-65459	0	chr10	86282729	86282968	-0.53588	-37351	0	No
ENST00000481797.1	INTS3	0.76933	chr1	153747506	153748881	0.540565	47234	21	chr1	153793713	153794232	0.718991	93013	0	No
ENST00000372070.3	AKR1A1	0.696472	chr1	45966925	45967200	0.66013	-49153	0	chr1	46088545	46088695	0.56664	72404	2	No
ENST00000527009.1	SCYL1	0.875216	chr11	65291764	65292153	0.672309	-926	0	chr11	65353845	65353995	-0.634903	61036	0	No
ENST00000482081.1	RPL12P8	0.810644	chr10	69583080	69583399	-0.653457	-50851	5	chr10	69676897	69677186	-0.691528	42951	0	No
ENST00000257181.8	PRPF38A	0.843851	chr1	52821489	52821792	-0.499934	-48596	0	chr1	52865597	52866180	0.595462	-4348	0	No
ENST00000338920.4	PRRC2C	0.730418	chr1	171393720	171393910	0.528001	-60880	0	chr1	171402695	171402970	0.527928	-51863	0	No
ENST00000306562.3	ZNF672	0.723197	chr1	249131175	249131450	0.692084	-1167	0	chr1	249220673	249220908	-0.584591	88311	0	No
ENST00000495528.1	VIM	0.779827	chr10	17241360	17242208	0.652134	-33440	0	chr10	17280840	17281464	0.756922	5928	0	No
ENST00000349792.5	PIP5K1A	0.730619	chr1	151120119	151120527	-0.667277	-50704	0	chr1	151170093	151172990	0.459496	514	5	No
ENST00000471859.2	ATP6V0B	0.747435	chr1	44456441	44458690	0.557626	16942	17	chr1	44350820	44351600	0.569097	-89414	0	No
ENST00000370867.3	TYW3	0.4261	chr1	75170026	75170265	-0.422546	-28695	0	chr1	75206023	75206603	0.376545	7472	0	No
ENST00000309328.3	SSSCA1	0.778787	chr11	65374407	65375206	0.686719	36905	11	chr11	65263811	65276190	-0.673813	-67901	5	No
ENST00000399817.4	IFITM2	0.852679	chr11	251625	251686	-0.609697	-56508	1	chr11	334098	334702	0.651161	26236	0	No
ENST00000469141.2	THRAP3	0.677995	chr1	36609835	36610070	-0.61874	-80081	0	chr1	36683305	36683559	0.604229	-6602	0	Yes
ENST00000418561.2	TTC17	0.466658	chr11	43379572	43381493	0.302512	-92198	3	chr11	43530032	43530585	0.0621498	57578	0	No
ENST00000522056.1	FADS2	0.832634	chr11	61509794	61510210	-0.779799	-73874	0	chr11	61594460	61597173	0.69151	11940	12	No
ENST00000529447.1	ZDHHC5	0.794663	chr11	57443029	57443268	-0.416158	-6864	0	chr11	57540746	57540975	0.539728	90848	0	No
ENST00000434555.2	B4GALT2	0.535053	chr1	44478602	44478891	0.36269	33638	0	chr1	44526537	44526664	-0.51139	81492	0	No
ENST00000352435.4	PRDX5	0.772015	chr11	64021105	64021255	0.649686	-64474	0	chr11	64092305	64092470	0.606778	6733	0	No
ENST00000375590.3	C1orf144	0.703073	chr1	16757097	16757520	-0.570777	63570	0	chr1	16772888	16773151	-0.487695	79281	0	No
ENST00000440377.1	RP11-337C18.8	0.867025	chr1	146709280	146709430	0.752826	64548	0	chr1	146713910	146715359	0.750425	69828	4	No
ENST00000359511.4	SLC25A44	0.71343	chr1	156156159	156156504	-0.521095	-7549	0	chr1	156260901	156261826	-0.44381	97483	12	No
ENST00000474959.1	SNAPIN	0.707508	chr1	153701800	153701950	-0.638803	70686	0	chr1	153713633	153713930	-0.652634	82593	5	No
ENST00000367886.2	MGST3	0.60504	chr1	165655359	165655728	-0.372893	54066	0	chr1	165665193	165665456	0.580718	63847	0	No
ENST00000373053.3	CCDC109A	0.719956	chr10	74419422	74419971	0.590425	-32193	0	chr10	74445096	74445355	-0.703144	-6664	0	No
ENST00000446546.1	KIAA0913	0.731334	chr10	75476067	75476346	-0.727164	-69177	0	chr10	75519228	75519891	-0.641365	-25824	11	No
ENST00000355703.3	PCNXL3	0.571866	chr11	65326445	65326728	0.565298	-56658	0	chr11	65360958	65361835	0.466988	-21848	10	No
ENST00000533244.1	CCS	0.635612	chr11	66275730	66275953	-0.623543	-84451	0	chr11	66386370	66386593	-0.537044	26189	0	No
ENST00000530605.1	KAT5	0.814351	chr11	65381341	65384571	0.64332	-96894	16	chr11	65429148	65429483	-0.547829	-50534	11	No
ENST00000467578.2	TNNI3K	0.400503	chr1	74662828	74664388	-0.271542	-314	5	chr1	74665230	74665614	-0.340465	1500	13	No
ENST00000472300.1	RP11-16F15.2	0.658927	chr11	9592241	9592516	-0.552278	-89607	0	chr11	9777445	9777595	0.65646	95534	0	No
ENST00000416000.1	GNPAT	0.635512	chr1	231346943	231347725	-0.626178	-29628	0	chr1	231474962	231475685	-0.560016	98361	3	No
ENST00000369301.3	NHLRC2	0.77403	chr10	115615593	115616765	0.601	1758	0	chr10	115707285	115707925	0.706074	93184	0	No
ENST00000489785.1	CISD1	0.604689	chr10	59939055	59939382	0.536441	-93928	0	chr10	60030550	60030989	0.521663	-2377	0	No
ENST00000542794.1	SDHAF2	0.63576	chr11	61099675	61102862	-0.540234	-96246	3	chr11	61160778	61161024	0.525068	-36614	0	No
ENST00000369124.4	PLEKHO1	0.734949	chr1	150121165	150121315	0.60729	-930	0	chr1	150131365	150131570	0.732675	9297	14	No
ENST00000367813.3	ATP1B1	0.842	chr1	169078813	169079588	0.824712	-636	0	chr1	169103459	169103729	0.786035	23758	0	No
ENST00000271375.3	SFT2D2	0.873278	chr1	168104181	168106287	-0.643911	-90012	1	chr1	168149110	168149511	0.839299	-45936	0	No
ENST00000374343.4	TMEM57	0.681547	chr1	25762007	25762722	0.622522	4953	0	chr1	25773914	25774607	0.541314	16849	0	No
ENST00000422031.2	OTUB1	0.874225	chr11	63678684	63679343	-0.793606	-74471	0	chr11	63791878	63792213	-0.796007	38561	0	No
ENST00000525054.1	EIF3M	0.562084	chr11	32606511	32606874	0.536026	-8623	0	chr11	32608142	32608731	0.462114	-6879	6	No
ENST00000494319.1	MOV10	0.809353	chr1	113256474	113259469	0.802829	15662	2	chr1	113336718	113337896	0.771097	94998	0	No
ENST00000361565.4	IPO9	0.818336	chr1	201871893	201872096	0.65271	73725	0	chr1	201894009	201894730	0.661446	96100	0	No
ENST00000345745.5	ZDHHC16	0.680711	chr10	99256750	99257065	-0.584251	50940	0	chr10	99188065	99188830	-0.612726	-17520	0	No
ENST00000535029.1	FAM45A	0.848627	chr10	120780068	120780415	0.747528	-83359	0	chr10	120784783	120785135	0.72259	-78642	0	No
ENST00000285605.6	MARVELD1	0.818807	chr10	99473118	99474985	0.688222	570	8	chr10	99486259	99487002	0.537566	13149	0	No
ENST00000497986.1	ATPIF1	0.78304	chr1	28523436	28524307	0.752076	-38749	0	chr1	28527083	28527346	0.562728	-35406	0	No
ENST00000369583.3	DUSP5	0.722043	chr10	112259923	112261774	0.698802	3252	0	chr10	112264822	112265257	0.66965	7443	0	No
ENST00000505882.1	ATP8B2	0.725865	chr1	154296935	154298335	0.616623	-21456	0	chr1	154389774	154390003	-0.617722	70797	0	No
ENST00000371873.5	CMPK1	0.790415	chr1	47754896	47755447	0.732811	-44298	9	chr1	47897725	47901132	-0.514153	99959	0	No
ENST00000361367.2	CTR9	0.670381	chr11	10696759	10697078	-0.431022	-75616	0	chr11	10769875	10770090	0.432356	-2552	0	No
ENST00000299576.5	C11orf17	0.753001	chr11	8956301	8957028	0.720057	23978	0	chr11	9010933	9011393	0.718402	78476	0	No
ENST00000374142.3	ZDHHC18	0.789106	chr1	27154915	27155901	0.715755	2206	0	chr1	27156137	27156536	0.704094	3135	0	No
ENST00000542816.1	SART1	0.754681	chr11	65676551	65677207	-0.625569	-52320	0	chr11	65695469	65696156	-0.693394	-33387	0	No
ENST00000527618.1	POLA2	0.728029	chr11	65030214	65030641	0.640398	-17512	0	chr11	65129592	65130327	0.639503	82020	0	No
ENST00000528123.1	ZFPL1	0.692389	chr11	64886631	64886906	-0.495096	32957	0	chr11	64917912	64918967	-0.523791	64628	0	No
ENST00000450784.1	RP11-452F19.3	0.564171	chr1	222987268	222987543	0.499172	-959	0	chr1	222998932	222999487	0.516577	10845	0	No
ENST00000373602.5	CCDC28B	0.915586	chr1	32661695	32661838	0.642899	-4221	0	chr1	32665809	32667743	0.911678	788	8	No
ENST00000378197.4	RPP38	0.585489	chr10	15178826	15179441	-0.480701	39752	0	chr10	15193902	15194517	-0.51448	54828	0	No
ENST00000456826.1	RP11-403I13.6	0.637987	chr1	149193886	149194401	0.479275	-67394	0	chr1	149213263	149213542	0.56169	-48135	0	No
ENST00000524392.1	ARNTL	0.836823	chr11	13354982	13355526	0.752661	-40386	0	chr11	13355975	13356308	0.793034	-39499	0	No
ENST00000373493.4	RBBP4	0.789474	chr1	33088709	33088906	0.789115	-27942	0	chr1	33181565	33181852	-0.599395	64959	0	No
ENST00000533119.1	SCP2	0.597828	chr1	53381238	53381527	0.558093	-99256	0	chr1	53564839	53565194	0.318078	84378	0	No
ENST00000299421.4	ILK	0.815541	chr11	6597975	6598250	0.722535	-26849	0	chr11	6656647	6657255	0.743659	31990	0	No
ENST00000415210.1	DEGS1	0.771559	chr1	224454240	224455190	0.69505	91256	0	chr1	224461347	224461932	0.73373	98181	0	No
ENST00000533732.1	ADAM15	0.580906	chr1	154924552	154924827	-0.543631	-98468	0	chr1	154924865	154925015	-0.514517	-98218	0	No
ENST00000533729.1	ARL2	0.671721	chr11	64739125	64740091	0.477777	-42056	0	chr11	64877605	64878400	0.620937	96338	15	No
ENST00000324379.5	PPIE	0.82659	chr1	40176960	40178102	0.780831	-27024	0	chr1	40240954	40241243	-0.494239	36544	0	No
ENST00000476391.1	HDAC1	0.812127	chr1	32717510	32717805	0.71912	-77424	0	chr1	32854360	32854510	0.674224	59354	0	No
ENST00000525509.1	ZFPL1	0.470183	chr11	64775870	64776145	0.428522	-75688	0	chr11	64932845	64933893	0.449692	81674	0	No
ENST00000368349.4	RUSC1	0.822296	chr1	155213865	155214052	-0.396635	-80346	0	chr1	155237300	155237450	-0.670158	-56930	0	No
ENST00000378312.4	TMX2	0.871857	chr11	57503061	57503631	0.78502	23270	0	chr11	57560364	57560747	0.723224	80480	0	No
ENST00000489625.1	PIP5K1A	0.6746	chr1	151117427	151117676	-0.570027	-97037	0	chr1	151161940	151163051	0.592901	-52093	5	No
ENST00000379412.5	LDHA	0.766183	chr11	18352453	18352822	-0.720463	-65188	0	chr11	18404905	18406330	0.621814	-12208	0	No
ENST00000467308.1	TSSC4	0.613498	chr11	2405185	2405335	0.487702	-19072	0	chr11	2427772	2428015	0.417942	3562	9	No
ENST00000415292.1	YWHAZP3	0.893235	chr10	23437016	23437611	-0.580651	11460	0	chr10	23446876	23447690	0.327159	21430	0	No
ENST00000487096.1	MRPL37	0.852565	chr1	54666576	54666975	0.621879	17061	0	chr1	54715378	54715842	0.382582	65896	0	No
ENST00000331244.5	GLRX3	0.705587	chr10	131936640	131937127	0.586063	2220	0	chr10	131988326	131988955	-0.564588	53977	0	No
ENST00000340385.5	PRDX6	0.88231	chr1	173361964	173362701	0.862693	-84073	0	chr1	173476097	173476658	0.823877	29972	6	No
ENST00000370489.4	ENTPD7	0.830305	chr10	101421077	101421626	0.78584	2088	6	chr10	101426816	101427577	0.803721	7933	0	No
ENST00000533816.1	EPS8L2	0.830853	chr11	623961	624287	0.740349	-97158	2	chr11	704704	705448	0.774026	-16206	0	No
ENST00000346501.4	TSPAN4	0.883408	chr11	843765	845210	0.76277	-2710	0	chr11	932402	932726	0.724729	85366	0	No
ENST00000493700.1	MRTO4	0.576056	chr1	19531976	19532610	0.546771	-46036	0	chr1	19533447	19533761	0.553139	-44726	0	No
ENST00000465645.1	ATPIF1	0.601381	chr1	28627912	28628691	0.476954	65636	0	chr1	28640222	28641036	0.455941	77964	0	No
ENST00000339736.6	GHITM	0.685161	chr10	85924284	85924547	-0.608608	25103	0	chr10	85946491	85947271	-0.663296	47568	0	No
ENST00000480930.1	TRNAU1AP	0.633463	chr1	28903540	28904864	0.630778	24590	5	chr1	28922465	28922615	0.545308	42928	0	No
ENST00000529934.1	RP11-802E16.3	0.736265	chr11	67874062	67874337	0.68826	55992	0	chr11	67912167	67912370	0.665517	94061	0	No
ENST00000527696.1	RIC8A	0.750717	chr11	175238	175533	-0.739814	-33684	0	chr11	265719	266158	0.648718	56869	0	No
ENST00000370521.3	PKN2	0.852933	chr1	89202375	89202664	-0.541009	52614	0	chr1	89239718	89240350	0.530356	90128	0	No
ENST00000340450.3	CAP1	0.832968	chr1	40434800	40435215	0.70506	-71418	3	chr1	40496560	40496715	0.755233	-9788	0	No
ENST00000542179.1	LDHA	0.558012	chr11	18339510	18339789	-0.54487	-78452	0	chr11	18340816	18341137	-0.460408	-77125	0	No
ENST00000470040.1	GUK1	0.669401	chr1	228336779	228337685	0.62358	4634	0	chr1	228349779	228351551	0.571403	18066	0	No
ENST00000489056.1	UQCRH	0.942784	chr1	46780156	46780479	0.814647	10947	0	chr1	46710574	46710953	0.912191	-58607	0	No
ENST00000366510.3	SCCPDH	0.910511	chr1	246887158	246888493	0.660535	476	2	chr1	246958616	246959030	-0.628642	71474	0	No
ENST00000545420.1	TMEM138	0.821185	chr11	61061305	61063079	-0.797759	-69530	2	chr11	61113765	61113915	-0.577504	-17882	2	No
ENST00000323848.8	SRRM1	0.720196	chr1	24959335	24959614	0.581225	-10120	0	chr1	25056759	25057399	-0.50866	87484	0	No
ENST00000433307.1	PLEKHA1	0.69901	chr10	124104117	124104732	0.632886	-48271	0	chr10	124132654	124132953	0.635346	-19892	0	No
ENST00000327299.7	AK4	0.764615	chr1	65612756	65615372	0.705519	178	2	chr1	65630378	65630657	0.486246	16631	0	No
ENST00000370985.3	GADD45A	0.876831	chr1	68161628	68162083	0.809143	10971	0	chr1	68176134	68176820	0.716343	25592	0	No
ENST00000527007.1	AP2A2	0.732164	chr11	898571	898871	0.681583	-73382	0	chr11	993854	994097	0.619152	21873	9	No
ENST00000532544.1	CD82	0.703103	chr11	44585840	44586090	0.609833	-1226	0	chr11	44590100	44591336	0.675088	3526	0	No
ENST00000458203.1	RP4-669L17.1	0.490314	chr1	569480	570295	0.484445	98980	0	chr1	540525	540850	0.166346	69780	0	No
ENST00000471934.1	DPH2	0.843557	chr1	44346400	44346550	0.601467	-89198	0	chr1	44433873	44434522	0.542184	-1475	0	No
ENST00000460454.1	TRIM22	0.723745	chr11	5653032	5653858	0.64476	-57606	17	chr11	5710712	5712254	0.590541	432	0	No
ENST00000487002.1	FDPS	0.922462	chr1	155213055	155213330	0.897311	-65513	0	chr1	155268945	155269174	0.756823	-9646	0	No
ENST00000465864.1	KDM1A	0.665382	chr1	23441481	23442150	0.637586	43198	0	chr1	23442823	23443086	0.639912	44337	0	No
ENST00000372764.3	PLAU	0.789607	chr10	75646665	75647997	0.664484	-23584	0	chr10	75691952	75692601	-0.558396	21361	0	No
ENST00000539069.1	AGRN	0.570272	chr1	942420	942570	0.546584	-35020	0	chr1	975685	976870	0.454119	-1238	4	No
ENST00000224807.5	SFXN3	0.775787	chr10	102694095	102694365	-0.754364	-96766	0	chr10	102815198	102815487	-0.751335	24346	0	No
ENST00000373428.5	ZNF362	0.71749	chr1	33764234	33764738	0.577955	28310	10	chr1	33829221	33829955	0.554179	93412	0	No
ENST00000429258.1	CDC123	0.713246	chr10	12242952	12243227	0.594318	5125	0	chr10	12284343	12284472	0.679252	46443	0	No
ENST00000374518.4	BMS1	0.402724	chr10	43277679	43279023	-0.13447	102	0	chr10	43312014	43312742	-0.235115	34128	4	No
ENST00000369187.2	NBPF15	0.496392	chr1	148555461	148555755	-0.317849	-5382	0	chr1	148555762	148557088	0.340846	-4566	0	No
ENST00000374303.2	FAM54B	0.76629	chr1	26085249	26085538	-0.709469	-61004	0	chr1	26111088	26111566	0.648981	-35070	0	No
ENST00000533861.1	TMEM179B	0.88393	chr11	62569393	62569628	-0.832549	14623	8	chr11	62597133	62597382	-0.75973	42370	0	No
ENST00000374550.3	RPL11	0.656938	chr1	23934996	23935235	-0.573722	-83154	0	chr1	23941060	23941335	0.595049	-77072	0	No
ENST00000355740.2	FAS	0.862793	chr10	90661065	90662086	0.844607	-88839	3	chr10	90753573	90754315	0.835528	3530	0	Yes
ENST00000453114.1	DPP3	0.644519	chr11	66175796	66176784	0.51814	-71590	0	chr11	66335585	66336404	0.545471	88114	2	No
ENST00000487654.1	AKR1A1	0.780649	chr1	46074519	46074794	0.569158	40837	0	chr1	46084774	46085289	0.721856	51212	0	No
ENST00000325234.5	PLCB3	0.723628	chr11	63973028	63975970	-0.504638	-44548	9	chr11	64095788	64096063	-0.676019	76878	0	No
ENST00000366639.3	TSNAX	0.487593	chr1	231647737	231648426	0.345676	-16206	0	chr1	231762142	231763416	-0.472812	98492	0	No
ENST00000474859.1	MPZL1	0.749432	chr1	167676151	167676873	-0.663845	-14878	0	chr1	167789102	167789840	0.640701	98082	0	No
ENST00000395284.3	CDK1	0.83606	chr10	62477617	62478032	0.767268	-60388	0	chr10	62493638	62493881	-0.71053	-44453	0	No
ENST00000533129.1	CAPN1	0.737659	chr11	64899653	64903343	-0.629913	-47706	31	chr11	64983043	64983826	-0.528713	34230	0	No
ENST00000265637.4	PPP6R3	0.691686	chr11	68164020	68164170	-0.575697	-64126	0	chr11	68270070	68270459	0.558142	42044	0	No
ENST00000270812.5	ZNF593	0.676599	chr1	26453641	26454610	0.662973	-42308	0	chr1	26455054	26455598	0.668357	-41108	0	No
ENST00000242719.3	RNF11	0.706193	chr1	51733733	51734452	0.689738	32149	0	chr1	51762158	51763043	-0.62723	60657	0	No
ENST00000445155.1	GSTO1	0.609379	chr10	106034426	106035076	-0.505685	20006	5	chr10	106065263	106066005	-0.545124	50890	0	No
ENST00000370256.3	FNBP1L	0.705511	chr1	93913209	93915307	0.664055	600	1	chr1	93967944	93968265	-0.466222	54446	0	No
ENST00000294981.4	MAPKAPK2	0.620311	chr1	206808416	206809840	0.486183	-49162	0	chr1	206811044	206811337	0.53879	-47099	3	No
ENST00000278422.4	TMX2	0.578481	chr11	57416457	57417156	-0.462959	-63273	0	chr11	57528785	57529684	0.52005	49155	0	No
ENST00000258243.2	URB2	0.789376	chr1	229812965	229813188	-0.630186	51095	0	chr1	229842955	229843316	0.703323	81154	0	No
ENST00000260563.4	RTCD1	0.471054	chr1	100812614	100813368	0.404942	81186	0	chr1	100830229	100830952	0.459924	98785	0	No
ENST00000533445.1	STIM1	0.671226	chr11	3983860	3984149	0.605149	-92749	0	chr11	3998311	3998622	0.59104	-78287	0	No
ENST00000528543.1	BBS1	0.791727	chr11	66245405	66245555	0.737341	-37684	0	chr11	66251226	66251505	0.619154	-31798	0	No
ENST00000361745.6	DMAP1	0.641254	chr1	44733349	44733592	-0.469569	54343	0	chr1	44749965	44750115	0.452706	70912	0	No
ENST00000263440.4	ALG6	0.570107	chr1	63784773	63786392	-0.48936	-50859	0	chr1	63788916	63789795	-0.499792	-47086	25	No
ENST00000310955.6	CDC20	0.729571	chr1	43758429	43758704	0.605191	-66060	0	chr1	43761960	43762110	0.54628	-62592	0	No
ENST00000467076.1	FDPS	0.768261	chr1	155192825	155193285	0.723474	-85554	0	chr1	155213055	155213330	0.755743	-65417	0	No
ENST00000530022.1	RPL27A	0.752355	chr11	8703411	8705281	0.643307	-12	3	chr11	8718696	8718899	0.632213	14440	0	No
ENST00000495527.1	ZC3H11A	0.590724	chr1	203669992	203670255	-0.459357	-97851	2	chr1	203839332	203839934	0.585352	71658	0	No
ENST00000341360.2	ATP2B4	0.882745	chr1	203641520	203641690	0.615564	-10332	0	chr1	203669992	203670255	-0.857449	18186	2	No
ENST00000271583.3	TOR1AIP1	0.661135	chr1	179841160	179841310	0.641117	-10198	0	chr1	179895212	179896060	0.534847	44204	0	No
ENST00000367879.4	UCK2	0.745318	chr1	165852396	165852671	0.657811	55765	0	chr1	165805973	165806428	0.711625	9432	0	No
ENST00000444836.1	MFN2	0.762127	chr1	11947771	11948010	-0.670404	-92348	0	chr1	12057533	12057896	-0.61034	17476	0	No
ENST00000357681.5	ATP2B4	0.911198	chr1	203525560	203525790	0.791903	-70014	0	chr1	203669992	203670255	-0.824451	74434	2	No
ENST00000414311.2	PLOD1	0.697057	chr1	11910299	11910528	0.6414	-84368	0	chr1	11961560	11961710	-0.494655	-33146	0	No
ENST00000314138.6	RPL27A	0.882808	chr11	8718696	8718899	0.579473	14839	0	chr11	8789385	8789555	0.702016	85512	0	No
ENST00000476444.1	DAP3	0.74572	chr1	155661695	155662359	0.727007	-44522	0	chr1	155614797	155615312	0.520198	-91495	0	No
ENST00000479852.1	ADCK3	0.694104	chr1	227182085	227182235	0.580418	11452	0	chr1	227220187	227220426	0.492447	49598	0	No
ENST00000463172.1	HDAC1	0.878398	chr1	32717510	32717805	0.8219	-40081	0	chr1	32719141	32720005	0.816387	-38166	0	No
ENST00000401088.4	C1orf144	0.566996	chr1	16718015	16718346	0.367148	24602	0	chr1	16718955	16719198	-0.543602	25498	0	No
ENST00000537595.1	AL139819.1	0.835351	chr10	102121794	102122117	0.745772	558	0	chr10	102124240	102124390	0.687007	2918	0	No
ENST00000343938.4	GLTPD1	0.751041	chr1	1191025	1191175	0.664178	-69048	0	chr1	1235887	1236130	-0.438762	-24139	9	No
ENST00000376770.1	FBXO44	0.772252	chr1	11675017	11675704	0.614225	-39554	0	chr1	11708180	11708330	0.752221	-6660	0	No
ENST00000369702.4	DDX20	0.773385	chr1	112279600	112279750	-0.561152	-18252	0	chr1	112347475	112347714	-0.749538	49667	0	No
ENST00000371146.1	USP1	0.500908	chr1	62803465	62803991	-0.460009	-98248	0	chr1	62899982	62900252	0.463016	-1858	0	No
ENST00000442702.2	NBPF15	0.373514	chr1	148523186	148523501	-0.241628	-37500	0	chr1	148555762	148557088	-0.299714	-4418	0	No
ENST00000265990.5	BTAF1	0.659725	chr10	93643428	93644034	-0.642468	-40092	0	chr10	93684744	93685007	0.156632	1053	0	No
ENST00000526982.1	RIC8A	0.882755	chr11	217024	217299	0.800518	8361	0	chr11	287600	287750	0.814845	78874	0	No
ENST00000484243.1	LEPROT	0.790303	chr1	65882499	65882774	0.605895	-3757	0	chr1	65894771	65895069	0.70511	8526	0	No
ENST00000540246.1	PBX1	0.69218	chr1	164715038	164715301	0.604099	-46560	0	chr1	164756403	164757157	0.637397	-4950	0	Yes
ENST00000529919.1	CTNND1	0.70373	chr11	57543464	57544365	0.671124	23152	0	chr11	57545405	57546541	0.613839	25210	0	No
ENST00000270776.8	PGD	0.808027	chr1	10447905	10448789	0.747574	-10790	0	chr1	10475109	10475885	0.793791	16360	0	No
ENST00000380359.3	NET1	0.848578	chr10	5526260	5526450	0.605572	37780	0	chr10	5586346	5586690	0.662333	97944	0	No
ENST00000538293.1	GTPBP4	0.684702	chr10	989649	989801	0.56865	-44678	0	chr10	1009166	1009489	0.528298	-25075	0	No
ENST00000299238.5	HPS6	0.666534	chr10	103816376	103816685	-0.547193	-8617	0	chr10	103817492	103818506	-0.533455	-7148	0	No
ENST00000525364.1	SCYL1	0.713839	chr11	65258509	65258864	0.704301	-33862	0	chr11	65352140	65352755	-0.580199	59899	7	No
ENST00000189444.5	NFKB2	0.452735	chr10	104059760	104059910	-0.448672	-95628	0	chr10	104060020	104060170	-0.448508	-95368	0	Yes
ENST00000439961.1	RP11-179G5.4	0.659459	chr1	160230320	160230470	0.290643	-56796	0	chr1	160373145	160373295	-0.599119	86028	0	No
ENST00000531159.2	NAT10	0.729126	chr11	34183294	34183786	0.623183	56376	0	chr11	34126293	34127908	0.605596	-64	0	No
ENST00000318562.8	EPS8L2	0.853521	chr11	698591	698814	0.497513	-7411	0	chr11	705603	708209	0.825197	792	0	No
ENST00000368433.1	FLAD1	0.848152	chr1	154958446	154958721	0.6623	2755	0	chr1	154984219	154985086	0.698192	28824	0	No
ENST00000343631.3	EXT2	0.465826	chr11	44165980	44166112	-0.375463	48272	0	chr11	44214209	44214804	0.412535	96733	0	No
ENST00000373218.4	EIF4EBP2	0.529764	chr10	72190122	72190717	0.442145	26284	0	chr10	72249923	72250292	-0.430039	85972	0	No
ENST00000464703.1	CISD1	0.592669	chr10	60024270	60024826	0.343534	-4390	0	chr10	60028385	60029770	-0.532583	139	1	No
ENST00000542074.1	SDHAF2	0.737194	chr11	61115360	61115761	0.49066	-82017	0	chr11	61138136	61138473	-0.667228	-59273	0	No
ENST00000372652.1	NFYC	0.762294	chr1	41181278	41181821	0.728159	6520	0	chr1	41215540	41215863	0.758897	40672	0	No
ENST00000542151.1	KDM1A	0.556	chr1	23358442	23358811	0.497481	12638	0	chr1	23374248	23374487	0.539731	28379	0	No
ENST00000527348.1	BANF1	0.637911	chr11	65776320	65776470	-0.554137	6142	0	chr11	65847007	65847302	0.563434	76901	0	No
ENST00000350638.5	ELP4	0.42692	chr11	31530560	31530710	0.398634	-662	0	chr11	31533661	31534116	0.392473	2591	0	No
ENST00000544471.1	PTGFRN	0.773075	chr1	117462438	117462832	0.538479	9896	0	chr1	117497472	117497847	0.757353	44920	0	No
ENST00000376663.3	BMI1	0.499742	chr10	22601543	22601666	0.483489	-8536	0	chr10	22667097	22667692	0.0183035	57254	0	No
ENST00000370007.4	NOLC1	0.670048	chr10	103923159	103923414	0.517621	11169	0	chr10	103985405	103986548	-0.510801	73859	5	No
ENST00000265872.6	CCAR1	0.721996	chr10	70390996	70391993	0.517209	-89477	0	chr10	70480488	70481895	0.477851	220	0	No
ENST00000541529.1	PGD	0.592172	chr1	10398107	10398488	0.58193	-60829	0	chr1	10413809	10414096	0.482765	-45174	0	No
ENST00000335514.5	ATPIF1	0.922441	chr1	28576474	28576877	0.885498	14031	0	chr1	28656612	28657100	0.648589	94212	0	No
ENST00000370763.5	DNAJB4	0.8117	chr1	78441160	78441310	0.763511	-29304	0	chr1	78527620	78527830	0.744098	57186	0	No
ENST00000467419.1	SRGAP2	0.572518	chr1	206577305	206577455	-0.558169	-942	0	chr1	206645845	206646226	-0.533568	67713	0	No
ENST00000483099.1	SNRPE	0.846093	chr1	203830294	203831804	0.711708	318	6	chr1	203839332	203839934	0.650431	8902	0	No
ENST00000377524.3	STAM	0.713953	chr10	17720562	17720837	0.490108	34575	0	chr10	17710340	17712083	-0.480372	25087	0	No
ENST00000371996.4	MINPP1	0.708983	chr10	89267437	89267676	-0.508588	2924	0	chr10	89267685	89267971	-0.48956	3196	0	No
ENST00000535952.1	NET1	0.63649	chr10	5503187	5503702	0.61638	14872	0	chr10	5504236	5505555	0.627867	16323	0	No
ENST00000282633.5	FAM21A	0.513424	chr10	51811634	51812249	0.503207	-15780	0	chr10	51827285	51828101	0.167112	-28	5	No
ENST00000487160.1	PRPF38A	0.879877	chr1	52795715	52796570	0.808161	-74150	0	chr1	52869198	52870838	0.674875	-274	7	No
ENST00000278840.4	FADS2	0.802243	chr11	61594460	61597173	0.653383	583	12	chr11	61597465	61597864	0.502139	2431	0	No
ENST00000373884.5	XKR8	0.810857	chr1	28263719	28264147	0.591252	-22040	0	chr1	28287585	28287735	0.613179	1686	0	No
ENST00000462780.1	RUSC1	0.662915	chr1	155237300	155237450	-0.59989	-56858	0	chr1	155246690	155248538	0.572493	-46618	8	No
ENST00000468153.1	CD81	0.650362	chr11	2408585	2408735	0.596298	-7420	0	chr11	2412045	2412439	0.435812	-3838	0	No
ENST00000534805.1	SETDB1	0.692634	chr1	150948905	150949055	0.660778	50108	0	chr1	150971388	150972196	-0.479014	72920	7	No
ENST00000295050.7	C1orf124	0.657628	chr1	231555512	231555881	0.594689	81902	0	chr1	231564215	231564554	-0.510499	90590	0	No
ENST00000309295.4	EHBP1L1	0.902944	chr11	65346806	65347086	-0.810235	3436	2	chr11	65358770	65359105	-0.747831	15428	3	No
ENST00000367627.3	TOR3A	0.769219	chr1	179012397	179012730	-0.682729	-37949	0	chr1	179056802	179057291	-0.669723	6534	8	No
ENST00000432079.1	TROVE2	0.650558	chr1	193029840	193030535	0.577243	1603	0	chr1	193076921	193077164	0.589058	48458	0	No
ENST00000235382.5	RGS2	0.644213	chr1	192716388	192716717	0.468613	-61619	0	chr1	192708508	192709047	-0.612084	-69394	0	No
ENST00000465995.1	DNAJC24	0.15308	chr11	31473253	31473532	-0.116535	82005	0	chr11	31390965	31391970	-0.138706	80	0	No
ENST00000368594.3	INPP5A	0.818856	chr10	134334100	134334250	0.817747	-17150	0	chr10	134340340	134340530	0.801326	-10890	0	No
ENST00000005286.4	TMEM132A	0.695342	chr11	60692645	60692795	0.511182	766	0	chr11	60712786	60713149	-0.526976	21014	0	No
ENST00000400773.1	FBLIM1	0.863542	chr1	16086205	16086355	0.750977	1024	0	chr1	16086860	16087789	0.795396	2069	0	No
ENST00000369004.3	TACC2	0.702724	chr10	123829100	123829250	0.653915	-94114	0	chr10	123829375	123829694	0.679151	-93755	0	No
ENST00000445131.1	GDI2P2	0.326812	chr1	72700683	72701375	-0.294212	-39206	0	chr1	72747837	72749244	-0.148578	8305	14	No
ENST00000443438.1	RER1	0.576177	chr1	2236340	2236490	-0.533674	-88198	0	chr1	2303375	2303970	-0.463124	-20941	3	No
ENST00000371804.3	IFIT1	0.751995	chr10	91129030	91129145	0.663628	-23216	0	chr10	91151632	91153201	0.730775	113	1	No
ENST00000367993.3	NDUFS2	0.594835	chr1	161187782	161188785	-0.584321	19178	10	chr1	161193831	161194547	-0.591535	25084	0	No
ENST00000302424.5	TRIM8	0.906335	chr10	104380485	104380635	0.81585	-23692	0	chr10	104381439	104381690	0.9042	-22688	0	No
ENST00000536859.1	SERINC2	0.770761	chr1	31847780	31847930	0.710039	-35194	0	chr1	31869880	31870090	0.747603	-13064	0	No
ENST00000498135.1	TMEM50A	0.763711	chr1	25611498	25612013	0.606471	-53053	0	chr1	25682018	25682966	0.624879	17684	0	No
ENST00000432379.1	MAPK8	0.822083	chr10	49459572	49459910	-0.719532	-54958	16	chr10	49560730	49561005	-0.749514	46169	0	No
ENST00000524705.1	BBS1	0.674227	chr11	66205685	66205835	-0.670429	-72724	0	chr11	66310825	66310975	-0.589696	32416	0	No
ENST00000212015.6	SIRT1	0.857623	chr10	69550581	69551175	0.847331	-93550	0	chr10	69575279	69576028	0.748343	-68774	0	No
ENST00000496723.1	CD46	0.770111	chr1	207921948	207922901	0.669279	-18126	0	chr1	208006658	208007207	0.725907	66382	0	No
ENST00000528070.1	TALDO1	0.745499	chr11	647810	648202	-0.691437	-99410	0	chr11	690926	691429	0.572454	-56238	0	No
ENST00000366759.4	SNAP47	0.709332	chr1	227900286	227900805	-0.520743	-22152	0	chr1	227949891	227950620	0.520826	27558	0	No
ENST00000351773.3	ZNF37A	0.448623	chr10	38314237	38314643	0.31453	-68824	0	chr10	38382744	38384037	0.325968	126	0	No
ENST00000455773.1	CDC123	0.720213	chr10	12250037	12250920	-0.556696	9722	0	chr10	12256734	12257234	-0.575183	16228	0	No
ENST00000368406.2	EFNA1	0.941811	chr1	155097768	155101096	0.884825	-920	2	chr1	155101195	155101988	0.924722	1239	0	No
ENST00000372621.4	CTPS	0.694085	chr1	41363133	41363594	0.650346	-81644	0	chr1	41444586	41446873	-0.661183	722	0	No
ENST00000331380.2	HIST2H2AC	0.906107	chr1	149784436	149785574	0.58698	-73520	26	chr1	149819554	149821814	0.832402	-37842	0	No
ENST00000435263.1	HTRA1	0.721812	chr10	124228160	124229031	0.720279	7552	0	chr10	124269960	124270130	0.609441	49002	0	No
ENST00000536055.1	ATAD3A	0.681045	chr1	1408270	1408599	0.625882	-39476	0	chr1	1495488	1495763	0.553135	47715	0	No
ENST00000471812.1	GGPS1	0.699759	chr1	235455354	235455629	0.496536	-36223	0	chr1	235530145	235531308	0.487462	39012	0	No
ENST00000375664.3	WAC	0.5638	chr10	28867447	28867728	0.339594	46165	0	chr10	28888796	28889059	-0.379947	67505	0	No
ENST00000354884.4	SLC39A13	0.79816	chr11	47437546	47438221	0.696816	7701	0	chr11	47397719	47399520	-0.771665	-31563	0	No
ENST00000369159.2	HIST2H2AA4	0.731047	chr1	149764001	149764882	0.696365	-58202	0	chr1	149908123	149908414	0.527411	85625	1	No
ENST00000370949.1	SRSF11	0.511526	chr1	70676625	70676775	-0.451178	-20532	0	chr1	70685730	70686185	0.36945	-11274	0	No
ENST00000369395.1	TCF7L2	0.831534	chr10	114733635	114733890	0.53754	23331	0	chr10	114748517	114748740	0.722472	38197	0	Yes
ENST00000317502.6	AL360181.1	0.603104	chr10	135160527	135161158	0.475247	-46833	0	chr10	135118707	135119758	-0.54768	-88443	0	No
ENST00000372708.1	SMAP2	0.855448	chr1	40807815	40808198	0.767713	-32314	0	chr1	40865773	40866592	0.850725	25862	0	No
ENST00000415352.2	NDUFV1	0.610276	chr11	67352976	67353331	-0.382327	-21262	0	chr11	67387205	67388623	0.554603	13498	0	No
ENST00000397582.3	RASSF7	0.869626	chr11	574169	574846	0.655232	13551	0	chr11	658565	658715	0.770316	97684	0	No
ENST00000462646.1	C1orf151	0.575035	chr1	20016353	20016747	-0.503776	93060	0	chr1	19922613	19924798	-0.455915	216	2	No
ENST00000369085.3	BAG3	0.776627	chr10	121415289	121415672	0.748942	4598	0	chr10	121417565	121418308	0.710423	7054	0	No
ENST00000538031.1	CCAR1	0.494125	chr10	70479147	70479422	0.454599	-1689	0	chr10	70571010	70571642	0.382123	90352	0	No
ENST00000508832.1	MALAT1	0.831935	chr11	65289417	65289748	0.610865	19775	0	chr11	65263811	65276190	0.650745	193	5	Yes
ENST00000424254.2	FBXO28	0.661697	chr1	224202060	224202210	0.568981	-99678	0	chr1	224393697	224393992	-0.460064	92031	0	No
ENST00000528603.1	OSBPL9	0.580436	chr1	52204381	52204744	0.575847	-11264	0	chr1	52253449	52253648	0.552411	37722	0	No
ENST00000377648.4	PHF13	0.72596	chr1	6579888	6580379	0.721277	-93612	0	chr1	6580420	6580570	0.618394	-93250	0	No
ENST00000493119.1	ATP5F1	0.642178	chr1	112013577	112014236	-0.615797	22420	0	chr1	112018190	112018785	-0.598484	27001	2	No
ENST00000372164.3	TSPAN14	0.83074	chr10	82169848	82170137	0.763694	-44094	0	chr10	82170944	82171690	0.774507	-42770	0	No
ENST00000371953.3	PTEN	0.768141	chr10	89605596	89606467	0.627763	-16839	0	chr10	89619828	89620347	0.630669	-2783	0	Yes
ENST00000359655.4	SUPV3L1	0.900855	chr10	70970802	70971257	0.690238	31041	0	chr10	70973318	70973963	0.87283	33652	0	No
ENST00000305943.7	RNF187	0.756518	chr1	228588320	228588639	-0.705642	-86283	0	chr1	228591792	228592247	-0.618028	-82743	0	No
ENST00000257829.3	NAT10	0.832765	chr11	34070624	34071003	0.751996	-56336	0	chr11	34180219	34180602	0.679755	53261	0	No
ENST00000282728.4	HHEX	0.841916	chr10	94456336	94456850	0.772417	6880	0	chr10	94457259	94458190	0.780802	8012	0	No
ENST00000294353.6	ZYG11B	0.613501	chr1	53098190	53099614	-0.420097	-93280	6	chr1	53117482	53118025	-0.438904	-74428	0	No
ENST00000369306.3	PEX11B	0.757665	chr1	145542464	145543415	0.658989	26687	0	chr1	145543600	145543850	0.682116	27472	0	No
ENST00000509513.1	ZMYND11	0.539085	chr10	173629	173868	-0.495209	-6895	0	chr10	180185	182635	-0.4473	766	0	No
ENST00000311481.6	RAB1B	0.790535	chr11	66114256	66115996	-0.701527	79122	23	chr11	66109252	66109561	-0.671217	73402	0	No
ENST00000375136.3	NBL1	0.649248	chr1	19947380	19947530	0.632103	-23202	0	chr1	20024781	20025028	-0.526752	54247	0	No
ENST00000310137.4	RBM14	0.701849	chr11	66382866	66383145	-0.670251	-1048	0	chr11	66386672	66387051	-0.541195	2808	0	No
ENST00000472944.2	BTF3L4	0.646402	chr1	52455551	52456598	-0.599164	-65902	0	chr1	52518269	52518492	-0.467417	-3596	0	No
ENST00000392212.4	NCSTN	0.615583	chr1	160277326	160277481	-0.466208	-36977	0	chr1	160397957	160399032	-0.526011	84114	0	No
ENST00000533657.1	CAPRIN1	0.865989	chr11	34018052	34019266	0.790297	-92914	0	chr11	34019525	34019768	0.775868	-91927	0	No
ENST00000529180.1	C11orf2	0.712219	chr11	64828499	64828982	0.650005	-34959	0	chr11	64952576	64953095	0.61285	89136	0	No
ENST00000337132.5	NECAP2	0.672302	chr1	16723160	16723375	0.575705	-43900	0	chr1	16772888	16773151	-0.508232	5852	0	No
ENST00000443527.2	CRY2	0.606672	chr11	45844942	45845874	0.564138	-23550	0	chr11	45897979	45898218	0.490669	29141	0	No
ENST00000490276.1	SLC50A1	0.7046	chr1	155050485	155052924	0.582548	-56600	2	chr1	155158505	155158655	0.625704	50276	2	No
ENST00000400259.1	CDC42	0.951001	chr1	22371585	22371810	0.738972	-7423	0	chr1	22373158	22373747	0.845196	-5668	0	No
ENST00000493790.1	NEK7	0.735393	chr1	198227573	198228092	0.697739	-19002	0	chr1	198321988	198322834	-0.0344422	75576	0	No
ENST00000486690.2	LDHA	0.653476	chr11	18335441	18335903	0.510264	-82694	0	chr11	18415461	18418638	-0.639452	-1316	10	No
ENST00000246151.4	PITHD1	0.637255	chr1	24058844	24059299	0.57496	-45824	0	chr1	24153084	24153339	-0.53966	48316	0	No
ENST00000534775.1	PTPMT1	0.604766	chr11	47520244	47520499	0.353151	-66639	0	chr11	47538676	47538955	-0.575426	-48195	0	No
ENST00000498481.2	ADAM15	0.703711	chr1	154954949	154956611	-0.503819	-74936	12	chr1	155096321	155096640	0.577333	65765	0	No
ENST00000367975.2	SDHC	0.654387	chr1	161352360	161352650	0.607602	68458	0	chr1	161283479	161284896	-0.567409	140	2	No
ENST00000491934.1	DDIT4	0.781193	chr10	74004605	74005396	0.759975	-29673	0	chr10	74005940	74006203	0.719502	-28602	0	No
ENST00000254616.6	FXC1	0.79557	chr11	6410324	6410699	0.756991	-92166	0	chr11	6584261	6585215	0.724232	82060	11	No
ENST00000368504.1	UBAP2L	0.747124	chr1	154165020	154165170	0.648008	-28328	0	chr1	154157037	154157266	0.641667	-36272	0	No
ENST00000368686.1	C1orf77	0.772944	chr1	153580580	153580910	0.648485	-30074	1	chr1	153680505	153680735	0.757836	69802	0	No
ENST00000393045.2	PIAS3	0.557735	chr1	145524662	145525186	0.500801	-51066	2	chr1	145541110	145541389	-0.362841	-34740	0	No
ENST00000468130.1	KIAA1522	0.604446	chr1	33195318	33195936	-0.534273	-23994	0	chr1	33237636	33237875	0.584396	18135	9	No
ENST00000441775.1	RP11-82H13.2	0.526354	chr1	84766745	84766895	-0.489361	56802	0	chr1	84768132	84768590	-0.518259	58344	0	No
ENST00000475468.1	RPS24	0.709596	chr10	79734175	79734768	0.613047	-59191	0	chr10	79734844	79735133	-0.360773	-58674	0	No
ENST00000541996.1	YTHDF2	0.679008	chr1	29074854	29075057	0.619327	11503	0	chr1	29111579	29112364	-0.368971	48519	0	No
ENST00000532004.1	RPLP2	0.710396	chr11	795625	795775	-0.419667	-14266	0	chr11	863065	863215	0.463679	53174	0	No
ENST00000532131.1	MAP7D1	0.741126	chr1	36602260	36602435	0.678539	-41665	0	chr1	36683788	36684072	-0.553621	39918	0	No
ENST00000295598.5	ATP1A1	0.528883	chr1	116854875	116855314	0.486637	-60788	0	chr1	117008491	117009106	0.514656	92916	0	Yes
ENST00000373836.3	PHACTR4	0.759872	chr1	28694480	28694958	0.582053	-69964	0	chr1	28700804	28701133	-0.67233	-63714	0	No
ENST00000421487.2	DAP3	0.400503	chr1	155664980	155665130	0.334617	6172	0	chr1	155746227	155746546	0.383705	87504	1	No
ENST00000531999.1	CD151	0.691921	chr11	802167	802422	-0.607544	-30692	6	chr11	907802	908028	-0.665325	74928	0	No
ENST00000373832.1	RCC1	0.768127	chr1	28848106	28848703	0.741521	3756	0	chr1	28851464	28851919	0.689825	7043	0	No
ENST00000302637.5	IARS2	0.603164	chr1	220327318	220327557	0.377101	59982	6	chr1	220363088	220363447	0.503139	95812	6	No
ENST00000535768.1	SLC3A2	0.803332	chr11	62661083	62661346	0.744343	9287	0	chr11	62669360	62669679	0.771769	17592	0	No
ENST00000477309.1	PLEKHO1	0.765681	chr1	150129580	150129730	0.663072	1670	6	chr1	150133447	150136261	0.742117	6870	0	No
ENST00000370267.1	DR1	0.555865	chr1	93803773	93804642	0.461414	-7285	0	chr1	93814802	93815131	0.444352	3474	0	No
ENST00000369291.4	RNF115	0.684855	chr1	145555916	145556210	0.617802	-54974	0	chr1	145652285	145652937	0.530926	41574	0	No
ENST00000377244.3	SNX15	0.493599	chr11	64886631	64886906	-0.467403	91888	0	chr11	64894232	64894507	-0.463945	99489	0	No
ENST00000369559.4	HIPK1	0.711149	chr1	114455240	114455390	0.656577	-16682	0	chr1	114455660	114455830	0.575072	-16252	0	No
ENST00000498239.1	CEPT1	0.735762	chr1	111644415	111645272	0.668991	-37406	0	chr1	111772219	111772582	0.565559	90151	2	No
ENST00000465089.1	PBX1	0.724417	chr1	164726049	164726388	0.576779	-61037	0	chr1	164756403	164757157	0.721004	-30476	0	Yes
ENST00000372792.2	CAP1	0.870175	chr1	40496560	40496715	0.790088	-9784	0	chr1	40542539	40542983	0.856809	36340	2	No
ENST00000373151.2	MAP7D1	0.719787	chr1	36602260	36602435	0.719139	-19456	0	chr1	36640964	36641499	0.664496	19428	0	No
ENST00000318612.7	YBX1	0.842989	chr1	43139960	43140110	0.659485	-8078	0	chr1	43198060	43198210	0.722462	50022	0	No
ENST00000394593.3	LRRC8D	0.737368	chr1	90228265	90229385	-0.594626	-58656	0	chr1	90370985	90371314	0.721928	83669	0	No
ENST00000377493.5	PARK7	0.523127	chr1	8035200	8035809	-0.439407	13743	0	chr1	8051715	8052358	-0.424518	30275	0	No
ENST00000228136.4	C11orf58	0.610757	chr11	16793816	16794079	0.476415	33999	0	chr11	16796258	16797066	-0.523143	36714	0	No
ENST00000469878.1	EFNA1	0.90686	chr1	155097768	155101096	0.881962	-932	2	chr1	155101195	155101988	0.86428	1227	0	No
ENST00000457262.1	EIF3LP2	0.790022	chr10	43132703	43133026	-0.536357	70739	0	chr10	43140092	43141184	0.50262	78512	0	No
ENST00000487913.1	NR1H3	0.937159	chr11	47254639	47254928	0.754463	-15695	0	chr11	47278543	47279858	0.828615	8722	0	No
ENST00000371627.4	TNKS2	0.464958	chr10	93565298	93565577	-0.308684	7368	0	chr10	93625127	93625366	-0.447901	67177	0	No
ENST00000528995.1	ILK	0.901353	chr11	6597975	6598250	0.875435	-26905	0	chr11	6711616	6712360	-0.395026	86970	0	No
ENST00000529815.1	ADRBK1	0.671481	chr11	67043988	67045495	0.595687	-4855	3	chr11	67136734	67137035	0.585537	87288	0	No
ENST00000395136.2	SRSF11	0.50628	chr1	70667886	70668396	-0.394276	-18938	0	chr1	70686332	70686554	0.360682	-636	0	No
ENST00000257261.6	FADS2	0.711385	chr11	61485565	61485877	0.608802	-98008	0	chr11	61594460	61597173	0.632002	12088	12	No
ENST00000489303.1	LMO4	0.78405	chr1	87771660	87771810	0.679972	-25730	0	chr1	87752689	87753250	-0.574113	-44495	0	No
ENST00000424237.1	C1orf31	0.652803	chr1	234505084	234506023	0.58795	-3660	0	chr1	234508407	234510297	0.368565	138	25	No
ENST00000419348.2	HTATIP2	0.740116	chr11	20386991	20387671	0.551572	2042	0	chr11	20408545	20409735	-0.549817	23850	4	No
ENST00000493863.1	HSPA14	0.754532	chr10	14862820	14863075	0.531102	-17281	0	chr10	14933220	14933479	-0.509367	53121	0	No
ENST00000446189.2	AKIRIN1	0.6961	chr1	39469454	39469776	-0.598314	12654	0	chr1	39491239	39493083	-0.43447	35200	0	No
ENST00000464658.1	RPS8	0.640725	chr1	45145135	45145484	0.488482	-97589	0	chr1	45297730	45298019	0.498535	54976	11	No
ENST00000526268.1	RPS6KB2	0.738346	chr11	67112730	67113120	-0.51028	-87322	0	chr11	67244099	67244565	0.487054	44084	0	No
ENST00000282841.5	GGPS1	0.60255	chr1	235488576	235489491	-0.425123	-2852	0	chr1	235560987	235561543	0.58448	69380	0	No
ENST00000401089.3	C1orf144	0.816646	chr1	16661119	16661479	-0.758799	-32422	0	chr1	16772888	16773151	-0.437566	79299	0	No
ENST00000373709.3	SERINC2	0.851402	chr1	31847780	31847930	0.712505	-38108	0	chr1	31894620	31894770	0.73839	8732	0	No
ENST00000524907.1	BBS1	0.627437	chr11	66275730	66275953	-0.507574	-2300	0	chr11	66357407	66357860	-0.546963	79492	0	No
ENST00000421407.1	NBPF8	0.652664	chr1	144520825	144521562	-0.466656	-72485	0	chr1	144533397	144535730	-0.480329	-59115	0	No
ENST00000473869.1	TARDBP	0.822415	chr1	11040114	11040724	-0.55961	-33354	0	chr1	11121040	11121546	0.641232	47520	0	No
ENST00000477358.2	PGAP2	0.769921	chr11	3828925	3830765	0.636887	10702	0	chr11	3851298	3851737	0.720095	32375	0	No
ENST00000526492.1	ADM	0.549144	chr11	10271096	10271467	0.410337	-55354	0	chr11	10323251	10323830	0.492544	-3095	0	No
ENST00000378536.4	SKI	0.868479	chr1	2188720	2188870	0.682234	28660	0	chr1	2210506	2211242	0.800329	50740	0	No
ENST00000455780.1	PPCS	0.664734	chr1	42928419	42929405	0.604617	6738	0	chr1	42998885	42999035	0.304812	76786	0	No
ENST00000224237.5	VIM	0.789738	chr10	17256994	17257517	0.757886	-14022	0	chr10	17280840	17281464	0.75642	9874	0	No
ENST00000442909.2	NBPF12	0.314392	chr1	146369224	146370448	-0.0256009	-4220	0	chr1	146373348	146375093	0.281758	164	0	No
ENST00000467359.1	DKK1	0.622727	chr10	54072730	54075051	0.515602	-550	34	chr10	54077940	54078450	0.549095	3754	0	No
ENST00000368216.4	RRNAD1	0.823043	chr1	156640682	156640829	0.766218	-57512	10	chr1	156658782	156659964	0.81458	-38894	0	No
ENST00000541879.1	RP3-469D22.1	0.702233	chr1	25663242	25664101	0.617012	-61532	0	chr1	25669420	25669570	-0.592253	-55708	8	No
ENST00000463816.1	ZNF511	0.772737	chr10	135073656	135073979	-0.582762	-49127	0	chr10	135074628	135075810	0.567342	-47726	0	No
ENST00000334828.5	PGAM1	0.813566	chr10	99254830	99255349	0.631977	69172	0	chr10	99188065	99188830	0.724509	2530	0	No
ENST00000373585.3	DDX50	0.692016	chr10	70720616	70720879	0.50342	59713	0	chr10	70748054	70749370	0.586387	87678	13	No
ENST00000530691.1	MICAL2	0.89983	chr11	12306260	12306410	0.873476	77062	0	chr11	12221815	12223453	0.772485	-6638	0	No
ENST00000442393.1	CASP7	0.676756	chr10	115480209	115480488	0.353506	40688	0	chr10	115441442	115442218	0.636838	2170	0	No
ENST00000528648.1	BANF1	0.705462	chr11	65676551	65677207	-0.640562	-93828	0	chr11	65779945	65780095	0.510602	9312	0	No
ENST00000366672.4	GALNT2	0.904061	chr1	230223600	230223750	0.84266	20718	0	chr1	230225888	230226592	0.828233	23284	0	No
ENST00000227525.3	TMEM109	0.764213	chr11	60608365	60608855	0.647105	-72736	0	chr11	60701749	60702184	-0.638808	20620	9	No
ENST00000528039.1	RBM4	0.661246	chr11	66349692	66350700	0.521843	-55992	0	chr11	66486012	66486455	-0.588355	80046	0	No
ENST00000373714.1	ZCCHC17	0.456829	chr1	31767752	31767943	-0.352362	-2008	0	chr1	31847780	31847930	0.431475	78000	0	No
ENST00000335274.2	NHP2P1	0.758301	chr10	93883797	93884132	-0.69772	-92125	0	chr10	94051725	94052618	0.337314	76082	0	No
ENST00000484800.1	MCM10	0.672822	chr10	13157786	13158173	0.501173	-45600	0	chr10	13188218	13188812	0.348073	-15064	0	No
ENST00000525147.1	MUS81	0.502575	chr11	65546945	65547095	0.461294	-84084	4	chr11	65558955	65559609	-0.243423	-71822	0	No
ENST00000309828.4	EIF3F	0.720498	chr11	8054611	8055163	0.602478	46020	0	chr11	8105365	8105884	0.71471	96757	0	No
ENST00000335753.4	SLK	0.743734	chr10	105670257	105671143	0.722543	-56260	3	chr10	105809158	105810024	0.536599	82632	4	No
ENST00000376215.5	PDSS1	0.762957	chr10	26963219	26963482	-0.472374	-23238	0	chr10	27086254	27086619	0.635658	99848	0	No
ENST00000279873.7	ARID5B	0.790501	chr10	63656516	63657370	-0.738921	-4116	0	chr10	63758614	63759027	-0.66104	97761	0	No
ENST00000372025.4	TMEM69	0.652166	chr1	46150579	46150858	0.541677	-2168	0	chr1	46218904	46219959	0.641244	66545	0	No
ENST00000393800.2	PPP6R3	0.635767	chr11	68170107	68170626	0.623201	-57833	0	chr11	68206164	68206393	0.540416	-21921	0	No
ENST00000527971.1	NAT10	0.696866	chr11	34058703	34058952	-0.534998	-70929	0	chr11	34126293	34127908	0.606947	-2656	0	No
ENST00000528097.1	TALDO1	0.797723	chr11	698591	698814	0.684521	-48726	0	chr11	742454	743041	0.597972	-4681	0	No
ENST00000522111.1	TRNP1	0.874657	chr1	27325395	27325747	0.777584	5372	0	chr1	27327048	27327663	0.807793	7157	0	No
ENST00000375120.3	OTUD3	0.728016	chr1	20127585	20127735	-0.548696	-81346	0	chr1	20204440	20205311	0.531595	-4131	0	No
ENST00000320580.4	PACS1	0.722531	chr11	65772956	65773231	-0.681782	-64832	0	chr11	65847007	65847302	-0.677512	9229	0	No
ENST00000235329.5	MFN2	0.739531	chr1	11948461	11948750	0.581508	-91764	0	chr1	12074960	12075653	0.696133	34937	0	No
ENST00000527982.1	PSMD13	0.799734	chr11	220347	221382	0.721283	-29920	0	chr11	261548	262026	0.67523	11002	0	No
ENST00000414907.2	NCOA4	0.74295	chr10	51571904	51572938	0.360108	7190	0	chr10	51589202	51589531	0.654703	24136	1	Yes
ENST00000532820.1	CAPRIN1	0.671173	chr11	34163061	34163324	-0.603977	89435	3	chr11	34166573	34167186	-0.587018	93122	0	No
ENST00000408038.2	BTRC	0.669437	chr10	103127787	103128262	0.638788	14160	0	chr10	103209983	103210781	0.202564	96518	0	No
ENST00000495676.1	UBAP2L	0.600806	chr1	154127383	154127770	0.558094	-99547	4	chr1	154169416	154169705	-0.530563	-57563	0	No
ENST00000280154.7	PDCD4	0.704675	chr10	112610199	112610598	0.697381	-21167	0	chr10	112617012	112618644	0.668801	-13738	0	No
ENST00000374389.3	SRRM1	0.82524	chr1	24959335	24959614	0.773398	-10316	0	chr1	24965627	24965916	0.417093	-4019	0	No
ENST00000359209.6	KIRREL	0.84658	chr1	157964560	157965275	0.813874	1517	0	chr1	158037525	158037730	0.770107	74227	0	No
ENST00000492550.1	HAX1	0.778169	chr1	154165020	154165170	-0.665845	-81250	0	chr1	154278720	154278870	-0.690514	32450	0	No
ENST00000371192.1	ZNF518A	0.618674	chr10	98003142	98003405	0.551265	88173	0	chr10	98003986	98004676	0.519314	89230	0	No
ENST00000532063.1	ILK	0.874756	chr11	6598320	6598470	0.789506	-26566	0	chr11	6656647	6657255	0.759924	31990	0	No
ENST00000491857.1	PSMD4	0.690421	chr1	151170093	151172990	0.525267	-66179	5	chr1	151320440	151320590	-0.451252	82794	0	No
ENST00000481952.1	BUB3	0.650885	chr10	124868918	124869428	0.52661	-52598	0	chr10	124892285	124897682	-0.544406	-26787	39	No
ENST00000534464.1	ADM	0.765647	chr11	10271096	10271467	0.552008	-55339	0	chr11	10323251	10323830	0.549012	-3080	0	No
ENST00000413307.2	CAMSAP1L1	0.646189	chr1	200637715	200637970	-0.472437	-71065	0	chr1	200720889	200721218	0.521057	12146	0	No
ENST00000369851.4	GNAI3	0.647345	chr1	110116368	110116657	0.546632	25279	6	chr1	110128694	110129077	-0.532575	37652	11	No
ENST00000466619.1	GSTM1	0.852181	chr1	110239900	110240050	-0.710913	5798	0	chr1	110282145	110283796	0.522593	48793	5	No
ENST00000344548.3	CDC42	0.785481	chr1	22444460	22444610	0.628665	65374	0	chr1	22459125	22459315	0.711969	80058	0	No
ENST00000415278.1	EEF1A1P11	0.721252	chr1	96987998	96988253	0.56302	75639	0	chr1	96991965	96992204	0.698081	79598	0	No
ENST00000526894.1	FAM54B	0.837364	chr1	26056647	26056910	0.706162	-89692	0	chr1	26132445	26132655	0.708514	-13920	0	No
ENST00000530751.1	FXC1	0.754452	chr11	6496799	6497102	0.554782	-5781	0	chr11	6575648	6576857	0.678155	73521	0	No
ENST00000281141.4	CDC123	0.804052	chr10	12304439	12305071	-0.726394	66790	0	chr10	12312784	12313327	0.738331	75090	0	No
ENST00000543996.1	VPS45	0.801656	chr1	149980593	149981136	-0.539174	-58995	0	chr1	150107530	150108045	0.591979	67928	0	No
ENST00000227157.4	LDHA	0.695738	chr11	18339889	18340128	0.666973	-76125	0	chr11	18350518	18351558	0.686231	-65096	0	No
ENST00000434313.1	PPP1R8	0.47759	chr1	28098932	28100675	0.341238	-57533	4	chr1	28200200	28200794	-0.415629	43160	0	No
ENST00000462042.1	RABGGTB	0.800896	chr1	76253168	76253687	0.478673	1043	5	chr1	76260887	76263222	0.799435	9670	12	No
ENST00000446260.2	C1orf122	0.696381	chr1	38311611	38311886	0.418574	37666	0	chr1	38327944	38328410	-0.684345	54094	4	No
ENST00000368302.3	LAMTOR2	0.783988	chr1	155930106	155930369	-0.70179	-94404	0	chr1	156083209	156083592	0.684798	58759	0	No
ENST00000466470.1	ZC3H11A	0.834299	chr1	203738620	203739035	-0.67465	-25955	0	chr1	203769037	203769552	0.696139	4512	1	No
ENST00000315571.5	LDLRAD3	0.810445	chr11	35940405	35940555	0.769269	-25148	0	chr11	36004310	36004589	0.7395	38821	0	No
ENST00000540389.1	PRMT6	0.906819	chr1	107598185	107598335	-0.543888	-1066	0	chr1	107598947	107600975	0.558096	634	66	No
ENST00000486962.1	NIT1	0.747445	chr1	161062383	161062819	-0.659189	-25304	0	chr1	161037434	161039275	-0.478099	-49550	0	No
ENST00000379888.4	RBM17	0.591423	chr10	6121698	6121977	0.411201	-9113	0	chr10	6122631	6122836	0.488743	-8217	0	No
ENST00000416718.2	RP5-857K21.11	0.31665	chr1	569480	570295	0.0120872	131	0	chr1	540525	540850	-0.271714	-29069	0	No
ENST00000376810.5	UBIAD1	0.600252	chr1	11326306	11326745	0.450451	-6738	0	chr1	11402421	11402620	-0.510443	69257	0	No
ENST00000354911.4	WAC	0.834577	chr10	28782728	28783183	-0.64491	-39393	0	chr10	28824108	28824383	0.535155	1897	0	No
ENST00000524896.1	EIF3M	0.586248	chr11	32606511	32606874	0.406152	1312	0	chr11	32608142	32608731	0.581971	3056	6	No
ENST00000309092.7	MRPS21	0.713539	chr1	150209352	150209607	-0.596886	-56810	0	chr1	150245715	150246234	0.527938	-20315	0	No
ENST00000485081.1	DHX9	0.831801	chr1	182750913	182751890	0.812497	-95152	0	chr1	182879336	182879659	0.673239	32944	0	No
ENST00000323699.4	DEGS1	0.770828	chr1	224294302	224295005	-0.312771	-76220	0	chr1	224461347	224461932	0.729665	90766	0	No
ENST00000532285.1	CAPN1	0.539732	chr11	64917912	64918967	-0.411581	-30963	0	chr11	64920368	64920442	-0.37912	-28998	0	No
ENST00000463092.1	UROD	0.636175	chr1	45412920	45413350	0.550975	-64722	0	chr1	45413576	45413865	0.599422	-64137	0	No
ENST00000398979.3	TMEM216	0.579434	chr11	61066212	61066827	-0.501396	-93346	0	chr11	61203005	61203303	-0.450865	43288	0	No
ENST00000531905.1	MUS81	0.631002	chr11	65561165	65561315	-0.621034	-67590	0	chr11	65564785	65564935	-0.509194	-63970	0	No
ENST00000496738.1	LMNA	0.886625	chr1	156071729	156072444	0.756745	-32526	0	chr1	156119093	156120155	-0.704063	15012	0	Yes
ENST00000445118.1	RP11-206L10.11	0.576383	chr1	713731	714630	-0.536738	-48808	0	chr1	781058	781422	0.354014	18252	0	No
ENST00000366541.3	SDCCAG8	0.650792	chr1	243378829	243379138	0.582923	-40375	0	chr1	243420542	243420787	0.623362	1306	0	No
ENST00000356090.4	NCDN	0.881794	chr1	35936576	35937126	0.776181	-86542	0	chr1	36017406	36017629	-0.461778	-5876	0	No
ENST00000234827.1	TCEANC2	0.756645	chr1	54426921	54427200	-0.620708	-92214	0	chr1	54584480	54584655	-0.545151	65293	0	No
ENST00000054666.6	VAMP3	0.485226	chr1	7887024	7887805	0.277893	56085	34	chr1	7929546	7930049	0.456113	98468	0	No
ENST00000372798.1	CAP1	0.550611	chr1	40445274	40445770	-0.423009	-60902	0	chr1	40512240	40512390	0.421389	5890	0	No
ENST00000378344.2	TPRG1L	0.857145	chr1	3604205	3604355	-0.701369	62714	0	chr1	3456840	3457055	0.718281	-84619	0	No
ENST00000466086.1	FTH1P2	0.663007	chr1	228909312	228909635	-0.544014	86311	0	chr1	228918127	228918436	0.518448	95119	0	No
ENST00000498209.2	SLC22A18	0.852649	chr11	2958878	2959267	-0.784401	21199	0	chr11	3009707	3010111	-0.772045	72036	0	No
ENST00000514361.2	RBM14-RBM4	0.648931	chr11	66375676	66376061	-0.555336	-30270	0	chr11	66493103	66493352	0.570761	87089	0	No
ENST00000361813.5	SMG5	0.744342	chr1	156192779	156193138	-0.644147	59657	0	chr1	156338012	156338422	0.639824	-85602	0	No
ENST00000343537.7	TP53BP2	0.758781	chr1	224007476	224007954	0.734171	25958	0	chr1	224014829	224015584	0.61259	18467	0	No
ENST00000374616.3	HNRNPR	0.578325	chr1	23668299	23671867	-0.562936	720	0	chr1	23749989	23751715	-0.526001	-80050	3	No
ENST00000361891.4	ILF2	0.742231	chr1	153650071	153650722	0.650734	-6873	0	chr1	153598963	153601304	0.473979	43390	2	No
ENST00000368449.3	SHC1	0.661077	chr1	154927245	154929255	-0.6468	14972	0	chr1	154942820	154944622	0.511206	-498	8	No
ENST00000492710.1	EPC1	0.453806	chr10	32555763	32556342	-0.375233	5124	0	chr10	32597133	32597478	-0.433018	-36129	0	No
ENST00000486374.1	ARHGAP21	0.874705	chr10	24845798	24846001	-0.719798	64398	0	chr10	25005353	25005437	0.75067	-95098	0	No
ENST00000373036.3	MTF1	0.845077	chr1	38405984	38406421	-0.787282	-80911	0	chr1	38417476	38417831	-0.727478	-92362	0	No
ENST00000368874.4	PI4KB	0.598687	chr1	151360172	151360451	0.580663	-60121	0	chr1	151371614	151372751	0.465134	-71992	21	No
ENST00000533138.1	FTH1	0.775111	chr11	61652697	61652992	0.506376	82240	0	chr11	61744888	61745131	0.63316	-9925	0	No
ENST00000530044.1	DENND5A	0.890632	chr11	9192022	9192351	0.827809	94447	7	chr11	9285341	9287344	0.384365	291	1	No
ENST00000367262.3	RABIF	0.732886	chr1	202771961	202772993	0.702421	85786	0	chr1	202928185	202929067	0.69177	-70364	0	No
ENST00000498500.1	THBS3	0.7008	chr1	155112129	155113372	-0.584659	53482	20	chr1	155178120	155179400	-0.691682	-12528	14	No
ENST00000369642.3	RHOC	0.72704	chr1	113161280	113163780	-0.562951	87526	7	chr1	113347319	113347522	-0.589262	-97365	0	No
ENST00000543663.1	TUBGCP2	0.668197	chr10	135061445	135062153	-0.581753	54686	0	chr10	135201522	135202343	-0.570429	-85448	0	No
ENST00000440865.1	HNRNPU	0.609037	chr1	244980778	244981289	-0.530095	45362	0	chr1	245028912	245029141	0.417661	-2631	0	No
ENST00000429801.1	NUP98	0.597267	chr11	3706114	3706663	0.44707	21376	0	chr11	3732077	3732312	0.536578	-4430	0	Yes
ENST00000544628.1	PPP3CB	0.622535	chr10	75172620	75172775	0.51664	53469	0	chr10	75238298	75238893	0.432328	-12429	2	No
ENST00000496817.1	S100A6	0.831884	chr1	153462702	153463548	0.807946	45566	0	chr1	153521587	153522239	0.758599	-13222	0	No
ENST00000537776.1	NUDT5	0.610687	chr10	12257627	12257890	0.527746	-19616	6	chr10	12222456	12223035	0.565637	15397	0	No
ENST00000531019.1	CPSF3L	0.792161	chr1	1196605	1196755	0.749936	63360	0	chr1	1199500	1199650	-0.550512	60464	0	No
ENST00000498755.1	IQGAP3	0.689979	chr1	156557742	156558061	0.57289	-48645	0	chr1	156559480	156559630	0.678006	-50298	0	No
ENST00000368223.3	NES	0.907546	chr1	156556760	156557130	-0.698992	90244	0	chr1	156645545	156645855	0.906798	1488	0	No
ENST00000445656.1	MAD2L2	0.84691	chr1	11685569	11685812	-0.73407	55477	0	chr1	11822810	11823049	0.805548	-81762	0	No
ENST00000484310.1	DRAM2	0.699612	chr1	111674941	111675428	0.559289	7640	0	chr1	111772219	111772582	0.635355	-89576	2	No
ENST00000339083.7	RHOC	0.607495	chr1	113184760	113185035	-0.520909	65127	0	chr1	113219542	113219817	-0.56879	30345	0	No
ENST00000494312.1	ZWINT	0.633727	chr10	58121610	58122147	-0.217997	-859	0	chr10	58129918	58130945	0.552357	-9412	0	No
ENST00000423940.1	AL390877.1	0.572403	chr1	118250893	118251346	0.537154	70008	0	chr1	118277626	118278349	0.438403	43140	0	No
ENST00000490672.1	KRTCAP2	0.657751	chr1	155210708	155211412	0.552966	-65280	0	chr1	155226265	155226415	-0.56375	-80560	0	No
ENST00000378466.3	PANK4	0.582645	chr1	2472333	2472888	0.500444	-14572	0	chr1	2483023	2483426	-0.375531	-25186	0	No
ENST00000524803.1	SAAL1	0.597641	chr11	18032581	18033149	0.533077	94772	0	chr11	18092720	18092870	-0.487853	34842	0	No
ENST00000394903.2	DNAJB12	0.841424	chr10	74028489	74028776	-0.832397	86274	0	chr10	74065949	74066318	-0.72877	48773	0	No
ENST00000498419.1	PUM1	0.72102	chr1	31402882	31403260	0.709501	64834	0	chr1	31448020	31448459	0.590233	19666	0	No
ENST00000361198.5	LDB1	0.682745	chr10	103892025	103894056	-0.375591	-18338	5	chr10	103871868	103875574	0.627144	982	0	No
ENST00000370794.3	USP33	0.816937	chr1	78147306	78147569	-0.718563	78099	0	chr1	78210285	78210648	-0.795951	15070	0	No
ENST00000465313.2	PDDC1	0.849616	chr11	837137	837892	0.792086	-66088	17	chr11	861116	861439	0.765022	-89851	0	No
ENST00000374742.1	CUL2	0.836111	chr10	35324451	35324834	0.823172	54927	0	chr10	35331806	35332094	0.571803	47620	0	No
ENST00000357214.5	SFPQ	0.632252	chr1	35656788	35659238	-0.56589	736	21	chr1	35695238	35695617	0.456833	-36679	0	Yes
ENST00000236040.4	LEPRE1	0.696171	chr1	43149687	43150262	-0.66711	82708	0	chr1	43156545	43156785	-0.677545	76018	0	No
ENST00000329819.4	MRPL11	0.662139	chr11	66131198	66131955	0.635706	74728	7	chr11	66205890	66207125	0.596007	-203	6	No
ENST00000406534.2	RP11-181C21.4	0.64613	chr1	78244482	78244771	-0.565354	32994	0	chr1	78298585	78298930	0.595478	-21137	0	No
ENST00000478447.1	RHOC	0.638811	chr1	113211237	113211756	0.516648	38239	0	chr1	113305825	113305975	0.517617	-56164	0	No
ENST00000446099.2	NBPF20	0.243944	chr1	148247547	148248507	0.171201	5696	0	chr1	148240907	148242650	0.191066	11945	0	No
ENST00000481009.1	S100A4	0.900442	chr1	153462702	153463548	0.74322	54448	0	chr1	153515554	153516469	0.785048	1561	9	No
ENST00000449636.1	BSCL2	0.79628	chr11	62444628	62445003	-0.639954	13995	1	chr11	62515321	62515520	-0.662659	-56610	0	No
ENST00000533429.1	POLD4	0.576789	chr11	67117419	67117711	0.394106	2984	0	chr11	67149645	67149795	0.503122	-29172	0	No
ENST00000352171.7	NRD1	0.704951	chr1	52426062	52426348	-0.578671	-81728	0	chr1	52436072	52436466	0.608096	-91792	0	No
ENST00000526707.1	DENND5A	0.727389	chr11	9232053	9233061	0.535648	54116	0	chr11	9191045	9191645	0.67706	95328	4	No
ENST00000368872.1	PI4KB	0.732546	chr1	151264987	151265435	-0.597049	34684	6	chr1	151298062	151298486	0.618071	1620	0	No
ENST00000356648.1	JTB	0.732828	chr1	153962819	153964255	0.730843	-13424	6	chr1	153894141	153896777	0.498213	54654	0	No
ENST00000374479.3	FUCA1	0.829014	chr1	24136095	24136735	0.769367	58368	0	chr1	24284533	24287227	0.729117	-91096	0	No
ENST00000534180.1	FTH1	0.835837	chr11	61644662	61645017	0.476386	90265	4	chr11	61733824	61737072	-0.647483	-344	8	No
ENST00000484699.1	CLK2	0.517154	chr1	155276910	155279796	0.446574	-37722	8	chr1	155189142	155189901	0.45729	51110	0	No
ENST00000303927.3	PRKCDBP	0.854188	chr11	6251257	6251572	-0.650027	90462	0	chr11	6343356	6343720	0.756395	-1662	0	No
ENST00000498173.2	CPSF3L	0.748335	chr1	1161000	1161275	0.666441	98929	0	chr1	1185180	1185845	0.581159	74554	0	No
ENST00000412962.1	CROCCP2	0.921644	chr1	16943352	16944119	0.813808	17318	0	chr1	16938793	16942553	0.813522	20380	0	No
ENST00000491626.1	GDAP2	0.556052	chr1	118510142	118510420	-0.391387	-79926	0	chr1	118471347	118473234	0.480873	-41936	0	No
ENST00000465881.1	HNRNPU	0.681437	chr1	244923837	244924076	-0.54705	98692	0	chr1	244980778	244981289	-0.664661	41615	0	No
ENST00000415331.1	CLCC1	0.462547	chr1	109503725	109504320	-0.387284	2088	0	chr1	109507128	109507407	0.353053	-1157	0	No
ENST00000534279.1	ADAR	0.795351	chr1	154464601	154465124	0.736106	96215	0	chr1	154582408	154583003	0.733845	-21628	0	No
ENST00000234590.4	ENO1	0.763821	chr1	8917274	8917553	0.649293	21335	0	chr1	8929030	8929652	0.651143	9408	0	No
ENST00000371221.3	ALDH18A1	0.707574	chr10	97360128	97360367	-0.607185	56215	0	chr10	97320055	97321738	0.591755	95566	0	No
ENST00000449326.3	ADSS	0.605159	chr1	244573014	244573603	0.496236	41810	0	chr1	244624316	244625170	-0.515389	-9624	2	No
ENST00000538385.1	RP11-169K16.7	0.77159	chr1	16183480	16183630	0.758833	-49362	0	chr1	16170695	16171739	0.714255	-37024	0	No
ENST00000403734.2	RP11-831H9.16	0.763443	chr11	62421989	62422224	-0.591438	72749	0	chr11	62448196	62448631	0.676724	46442	0	No
ENST00000367498.3	IVNS1ABP	0.605272	chr1	185293180	185293459	-0.567712	-6859	0	chr1	185370200	185370581	0.533379	-83930	0	No
ENST00000262746.1	PRDX1	0.645858	chr1	45962225	45962375	0.581948	25308	1	chr1	45990765	45991054	0.596912	-3301	0	No
ENST00000471387.2	YIF1A	0.631433	chr11	66114256	66115996	-0.531597	-58528	23	chr11	66137502	66140584	-0.556469	-82444	3	No
ENST00000263556.3	P4HA1	0.508393	chr10	74804085	74804935	-0.465264	52222	5	chr10	74927036	74928854	0.480231	-71214	1	No
ENST00000481522.1	COPA	0.793217	chr1	160277326	160277481	-0.688984	-1690	0	chr1	160311906	160313861	0.461102	-37170	9	No
ENST00000526148.1	EIF4G2	0.774508	chr11	10765213	10765602	-0.717478	64112	0	chr11	10771020	10771376	-0.669446	58322	0	No
ENST00000376223.2	DHRS3	0.903665	chr1	12581240	12581390	0.736632	96422	0	chr1	12669267	12669782	0.827819	8212	0	No
ENST00000331835.5	RP4-604K5.1	0.846726	chr1	87389934	87390858	-0.663058	-10348	0	chr1	87417185	87417482	0.498478	-37286	0	No
ENST00000369937.4	CUEDC2	0.801134	chr10	104144864	104145239	-0.603988	47366	0	chr10	104213860	104214010	0.558869	-21518	0	No
ENST00000479075.1	ZBTB8OS	0.619511	chr1	33115620	33117654	-0.548165	-134	17	chr1	33174593	33174948	-0.591228	-58267	0	No
ENST00000487684.1	FUBP1	0.705975	chr1	78391300	78391450	-0.684168	29768	0	chr1	78512880	78513179	0.546901	-91887	0	Yes
ENST00000539890.1	CYBASC3	0.724436	chr11	61115360	61115761	-0.515379	8712	0	chr11	61185223	61185519	0.558922	-61098	0	No
ENST00000487227.1	UBE2T	0.486447	chr1	202310496	202311599	0.355747	60	0	chr1	202349740	202349890	-0.371158	-38708	0	No
ENST00000370509.4	CREG1	0.880799	chr1	167493857	167494317	0.738982	28916	0	chr1	167517535	167518701	0.785541	4886	0	No
ENST00000370206.4	CNN3	0.974629	chr1	95331100	95331270	0.837194	61648	0	chr1	95390439	95392179	0.933845	1524	0	No
ENST00000487059.1	MRPL43	0.598545	chr10	102690096	102690385	-0.572891	57029	0	chr10	102755401	102755498	-0.432759	-8180	0	No
ENST00000483114.1	ARHGAP21	0.745109	chr10	24831685	24831835	-0.356283	80010	2	chr10	24995316	24995773	0.672234	-83774	0	No
ENST00000373248.1	AIFM2	0.581433	chr10	71845671	71846286	0.539337	37879	0	chr10	71847241	71847739	0.564193	36368	0	No
ENST00000374612.1	HNRNPR	0.867296	chr1	23609423	23609850	0.727869	61178	0	chr1	23718600	23719280	0.62394	-48126	0	No
ENST00000343162.8	TCTN3	0.748806	chr10	97396744	97397033	0.615825	56796	6	chr10	97531130	97531353	0.697385	-77557	0	No
ENST00000366654.4	FAM89A	0.682612	chr1	231111556	231111819	-0.386105	64304	0	chr1	231180165	231181660	0.600397	-4921	0	No
ENST00000301781.5	BSCL2	0.676934	chr11	62455345	62455495	0.583882	19570	5	chr11	62515321	62515520	-0.670489	-40431	0	No
ENST00000490466.1	FAM176B	0.825916	chr1	36817340	36817530	0.690659	-28220	0	chr1	36818029	36818585	0.731488	-29092	0	No
ENST00000370580.1	BCL10	0.908262	chr1	85785700	85785850	0.773278	-43002	0	chr1	85787298	85787577	0.707495	-44665	0	Yes
ENST00000532457.1	PACSIN3	0.870682	chr11	47205997	47209660	0.740506	162	0	chr11	47215318	47216108	0.732389	-7722	0	No
ENST00000476030.1	MGEA5	0.806843	chr10	103484697	103485611	0.788244	70554	0	chr10	103575787	103576402	0.684066	-20387	0	No
ENST00000309579.3	USMG5	0.622032	chr10	105133101	105133705	0.402329	22820	5	chr10	105199539	105199828	0.477986	-43461	5	No
ENST00000531037.1	ARFIP2	0.618545	chr11	6451377	6451652	-0.300667	51039	0	chr11	6584261	6585215	0.60762	-82184	11	No
ENST00000485800.1	SEC31B	0.446152	chr10	102288645	102289030	0.337557	-39775	0	chr10	102328996	102330019	-0.269341	-80445	0	No
ENST00000278025.4	C10orf125	0.85285	chr10	135121183	135121875	-0.56245	50000	0	chr10	135208700	135209191	0.649311	-37417	0	No
ENST00000372458.3	ELOVL1	0.890158	chr1	43838506	43839155	0.790202	-5142	0	chr1	43888067	43888298	-0.744558	-54494	1	No
ENST00000263694.4	SNRNP40	0.653721	chr1	31688884	31689216	-0.463	80566	0	chr1	31841420	31841570	-0.464571	-71878	0	No
ENST00000481579.1	USP33	0.634042	chr1	78144651	78145030	0.602735	49180	0	chr1	78147306	78147569	0.565959	46583	0	No
ENST00000529724.1	PPP1CA	0.767748	chr11	67145005	67145155	-0.675587	24206	0	chr11	67175226	67175601	-0.706139	-6128	0	No
ENST00000465957.1	HPS1	0.515223	chr10	100154909	100155238	0.483687	51610	9	chr10	100225773	100225866	0.338165	-19136	0	No
ENST00000534470.1	EIF4G2	0.569025	chr11	10782826	10783163	-0.36982	37913	0	chr11	10876928	10877206	0.536974	-56160	0	No
ENST00000535802.1	GLUD1	0.497456	chr10	88729160	88729370	-0.412602	91714	0	chr10	88850044	88850333	0.459624	-29209	0	No
ENST00000367139.3	RAB7L1	0.794283	chr1	205741564	205742355	0.789391	2614	3	chr1	205781445	205783373	-0.468627	-37836	0	No
ENST00000368323.3	RIT1	0.610298	chr1	155914442	155915276	-0.459373	-33664	0	chr1	155954019	155954516	-0.500287	-73073	0	No
ENST00000322147.4	LTBP3	0.832409	chr11	65240540	65240815	-0.756871	84752	0	chr11	65326445	65326728	0.726191	-1157	0	No
ENST00000331491.1	HIST2H3D	0.844769	chr1	149815690	149816111	-0.473116	-30665	0	chr1	149816916	149817594	0.804936	-32020	0	No
ENST00000288937.6	MRPL17	0.705895	chr11	6676965	6678285	-0.665334	27006	0	chr11	6769133	6769408	0.320289	-64639	0	No
ENST00000345896.3	LASS2	0.678385	chr1	150948569	150948844	0.660579	-1388	0	chr1	150978667	150979664	0.531556	-31847	0	No
ENST00000316891.5	TRIT1	0.926053	chr1	40264616	40266027	0.805826	83856	0	chr1	40420465	40422190	-0.752404	-72150	6	No
ENST00000228140.2	RPS13	0.814705	chr11	17033627	17034139	-0.579611	65330	0	chr11	17035850	17037587	0.543895	62494	1	No
ENST00000378625.1	NADK	0.581958	chr1	1680079	1680534	0.551675	31201	0	chr1	1727900	1728269	0.520848	-16577	0	No
ENST00000537447.1	CTNNBIP1	0.748166	chr1	9836803	9837058	0.736116	95219	0	chr1	9910143	9910569	-0.451711	21794	0	No
ENST00000530207.1	FNBP4	0.8177	chr11	47653045	47653428	0.716354	95219	3	chr11	47738279	47738521	0.757973	10056	0	No
ENST00000537641.1	CPSF7	0.722796	chr11	61152372	61152795	0.562251	44863	0	chr11	61248345	61248864	0.522786	-51158	0	No
ENST00000327277.7	MMS19	0.615038	chr10	99357529	99357946	0.531887	-99587	0	chr10	99205011	99206615	-0.481937	52338	4	No
ENST00000425413.1	UBR4	0.685016	chr1	19393557	19394585	0.547961	84122	0	chr1	19403600	19403750	-0.575341	74518	0	No
ENST00000339438.6	CSDE1	0.892551	chr1	115279967	115280246	0.764623	20497	6	chr1	115293387	115293786	0.760526	7017	0	No
ENST00000370944.4	ANKRD13C	0.500632	chr1	70800141	70800429	-0.463627	20120	0	chr1	70818770	70819089	0.306387	1475	0	No
ENST00000484658.1	RAB3GAP2	0.542754	chr1	220363088	220363447	0.400136	21451	6	chr1	220464943	220465239	0.444139	-80372	0	No
ENST00000430471.1	RP11-134G8.8	0.819471	chr1	201436980	201439019	0.633696	-3726	17	chr1	201440921	201441269	0.769603	-6822	0	No
ENST00000419498.1	RP11-544K18.2	0.784974	chr1	220218508	220219149	0.783159	98864	0	chr1	220386777	220387061	-0.630345	-69226	0	No
ENST00000487874.1	ZMYM6	0.469107	chr1	35528428	35528779	0.408023	-31262	0	chr1	35586279	35586715	-0.401816	-89156	0	No
ENST00000461050.1	RIT1	0.629652	chr1	155929263	155929632	-0.486765	-48313	0	chr1	155938520	155938770	0.447177	-57510	0	No
ENST00000452079.1	KIAA0495	0.832506	chr1	3571807	3572150	-0.201381	91907	0	chr1	3636668	3636977	0.830873	27063	0	No
ENST00000368519.1	C1orf43	0.579704	chr1	154152415	154153122	-0.535776	40292	0	chr1	154243226	154243833	-0.561838	-50469	0	No
ENST00000378527.2	MORN1	0.631904	chr1	2308766	2309201	0.549118	47235	0	chr1	2436965	2437155	0.594453	-80842	0	No
ENST00000528517.1	NME7	0.680571	chr1	169296921	169297697	0.533148	39658	0	chr1	169336252	169338237	0.474903	-277	0	No
ENST00000377390.3	SF1	0.641635	chr11	64527206	64528625	0.446016	18286	6	chr11	64604642	64605011	-0.539471	-58625	0	No
ENST00000360244.4	APH1A	0.509648	chr1	150205794	150206057	-0.453236	35777	0	chr1	150158400	150159870	-0.396294	82568	0	No
ENST00000401007.3	RP5-1182A14.1	0.655777	chr1	16866770	16867429	-0.590329	25111	0	chr1	16965554	16966277	-0.642254	-73705	0	No
ENST00000368545.3	TPM3	0.741816	chr1	154127383	154127770	0.630614	17576	4	chr1	154185715	154186133	-0.487847	-40772	0	Yes
ENST00000373863.3	EYA3	0.613619	chr1	28384614	28384997	-0.324218	30269	0	chr1	28472721	28473000	0.512274	-57786	0	No
ENST00000483739.1	C1orf123	0.663497	chr1	53587945	53588095	-0.600578	97572	0	chr1	53593260	53593410	-0.617251	92256	0	No
ENST00000368830.3	MRPL9	0.896187	chr1	151678184	151678559	0.782471	57668	10	chr1	151690680	151690850	0.813369	45274	0	No
ENST00000284031.8	DDAH1	0.849913	chr1	85903998	85904473	0.675843	26587	0	chr1	85929960	85931283	0.750951	201	2	No
ENST00000451943.2	DDB1	0.873642	chr11	61115360	61115761	0.72702	-45175	0	chr11	61119568	61119831	-0.5623	-49314	0	No
ENST00000367506.5	TRMT1L	0.535884	chr1	185122479	185123510	0.425621	3118	0	chr1	185139098	185139943	-0.171314	-13408	0	No
ENST00000530457.1	PSMA1	0.715531	chr11	14445340	14445490	0.593656	96494	0	chr11	14476531	14476937	0.552187	65174	0	No
ENST00000455785.2	STMN1	0.689475	chr1	26136057	26136475	0.59824	96690	9	chr1	26248953	26250582	0.626476	-16811	0	No
ENST00000457805.2	PTP4A2	0.658907	chr1	32368177	32368380	0.575904	16690	0	chr1	32404976	32406067	0.565122	-20553	0	No
ENST00000537877.1	DDB1	0.71934	chr11	61099675	61102862	-0.575218	-11633	3	chr11	61123524	61123977	-0.574949	-34115	0	No
ENST00000345264.5	RSU1	0.711348	chr10	16759780	16759930	0.70206	99672	0	chr10	16947360	16947510	0.675119	-87908	0	No
ENST00000531669.1	MTCH2	0.716971	chr11	47586671	47588116	-0.490471	73211	5	chr11	47603694	47604077	0.49661	56719	10	No
ENST00000306052.6	LRP8	0.799064	chr1	53711795	53712530	-0.594911	81523	0	chr1	53757246	53757629	0.691359	36248	0	No
ENST00000454759.1	ECD	0.532507	chr10	74836556	74836972	0.513675	91088	0	chr10	74966080	74966563	0.443723	-38469	0	No
ENST00000369314.1	POLR3GL	0.799915	chr1	145471845	145472088	0.673744	-1580	0	chr1	145522536	145522873	0.569415	-52318	18	No
ENST00000531179.1	MTA2	0.673801	chr11	62283676	62283745	0.600435	80422	0	chr11	62462082	62462658	0.584288	-98238	6	No
ENST00000372457.4	MED8	0.724213	chr1	43762831	43763094	-0.540074	92516	0	chr1	43806149	43806692	-0.624972	49058	2	No
ENST00000341028.6	CDK11A	0.457641	chr1	1623688	1624995	0.371455	31415	0	chr1	1738485	1738635	0.434336	-82804	0	No
ENST00000318289.10	TSTD1	0.825789	chr1	161008065	161008215	0.818836	586	0	chr1	161008236	161009101	0.790219	58	6	No
ENST00000405763.3	YY1AP1	0.803183	chr1	155714679	155715720	0.678108	-56934	0	chr1	155614797	155615312	0.493046	43211	0	No
ENST00000376936.4	EXOSC10	0.875943	chr1	11071534	11073522	-0.670576	87410	0	chr1	11132654	11133102	-0.697344	27060	0	No
ENST00000496007.1	CCNL2	0.732133	chr1	1296828	1297736	-0.576774	37406	0	chr1	1345596	1346310	-0.460056	-11264	0	No
ENST00000263063.3	MTPAP	0.709124	chr10	30635137	30635412	0.555305	2973	0	chr10	30712834	30713340	0.649295	-74840	0	No
ENST00000273550.7	FTH1	0.734876	chr11	61684285	61684435	-0.663264	50772	0	chr11	61733824	61737072	-0.66486	-316	8	No
ENST00000380542.4	NAP1L4	0.700759	chr11	2938585	2938735	-0.595771	74946	0	chr11	3010427	3010826	0.55096	2980	0	No
ENST00000336798.7	SDC3	0.865074	chr1	31296713	31297692	0.781911	54384	0	chr1	31329297	31329652	0.77369	22112	0	No
ENST00000498787.1	PARP1	0.886921	chr1	226541820	226541970	0.825214	16448	0	chr1	226592488	226592977	0.746457	-34389	0	No
ENST00000524596.1	LIN7C	0.588548	chr11	27468676	27469497	0.532265	59229	0	chr11	27485783	27486408	0.518744	42220	0	No
ENST00000480769.1	IVNS1ABP	0.534226	chr1	185260187	185260426	0.498468	15325	0	chr1	185287681	185288344	0.425393	-12381	0	No
ENST00000402038.2	PARG	0.656995	chr10	51039368	51039718	-0.644883	91172	0	chr10	51042305	51042607	0.284591	88258	0	No
ENST00000392129.4	TMCO1	0.623026	chr1	165666927	165668307	0.514933	70508	10	chr1	165831280	165831430	0.608039	-93230	0	No
ENST00000326735.8	ATP13A2	0.829356	chr1	17247855	17248657	0.725118	90010	4	chr1	17339536	17339975	0.658498	-1489	0	No
ENST00000526451.1	EIF1AD	0.707545	chr11	65698832	65699147	0.602161	70637	0	chr11	65776320	65776470	0.624189	-6768	0	No
ENST00000372172.4	HECTD3	0.72589	chr1	45413576	45413865	0.647529	63280	0	chr1	45433809	45434776	0.441069	42708	0	No
ENST00000357071.4	ECE1	0.757226	chr1	21596030	21597261	-0.673017	9396	0	chr1	21658542	21658745	-0.717288	-52602	0	No
ENST00000377190.3	SYVN1	0.751377	chr11	64839450	64839819	-0.729646	62369	0	chr11	64974425	64974575	-0.638718	-72496	0	No
ENST00000478828.1	YARS	0.86104	chr1	33209125	33209275	-0.441657	43134	0	chr1	33330229	33330504	-0.842388	-78032	6	No
ENST00000415383.1	MMS19	0.801168	chr10	99294539	99294909	0.756014	-36580	0	chr10	99313186	99313972	0.770773	-55434	0	No
ENST00000480091.1	KRTCAP2	0.672053	chr1	155102805	155103177	0.624753	42742	0	chr1	155139255	155140780	0.610947	5715	0	No
ENST00000542921.1	JMJD1C	0.74114	chr10	64980223	64980698	0.578385	48365	0	chr10	65125812	65126191	0.626268	-97176	0	No
ENST00000534345.1	CPSF3L	0.583036	chr1	1193245	1193395	0.489285	66730	0	chr1	1279368	1280891	-0.542014	-20079	0	No
ENST00000357604.5	UPF2	0.744482	chr10	12064665	12065215	0.5917	19892	0	chr10	12170703	12172676	-0.486049	-86857	0	No
ENST00000539999.1	FADS1	0.68301	chr11	61500723	61501391	-0.58886	77300	0	chr11	61567809	61568701	0.635707	10102	0	No
ENST00000535174.1	DDB1	0.720066	chr11	61099675	61102862	-0.715053	-6873	3	chr11	61143199	61143442	0.625879	-48925	0	No
ENST00000456827.1	LIPA	0.774547	chr10	90975960	90976199	0.703231	35580	0	chr10	91037788	91038459	0.688495	-26464	0	No
ENST00000421068.1	GAS5	0.758051	chr1	173792504	173795008	0.42204	43368	4	chr1	173830775	173832944	0.594742	5265	0	No
ENST00000491177.1	S100A13	0.750068	chr1	153544883	153545659	0.632214	58564	0	chr1	153581077	153582310	0.641282	22142	0	No
ENST00000337970.3	HNRNPF	0.846154	chr10	43905929	43906172	0.83424	-1437	0	chr10	43919930	43920205	0.638907	-15454	0	No
ENST00000264531.9	NUCKS1	0.631029	chr1	205657596	205657825	0.463156	61582	0	chr1	205809383	205809452	-0.552585	-90125	2	No
ENST00000526426.1	BSCL2	0.610093	chr11	62388839	62390026	0.43631	72751	8	chr11	62455345	62455495	0.485949	6764	5	No
ENST00000461448.1	SNHG12	0.862331	chr1	28843490	28844222	0.557273	64498	0	chr1	28967357	28967628	0.822534	-59139	0	No
ENST00000497188.1	CLK2	0.750613	chr1	155196113	155198208	0.502752	41993	0	chr1	155139255	155140780	0.725333	99136	0	No
ENST00000438576.2	C11orf68	0.720806	chr11	65615245	65615540	-0.623652	71195	0	chr11	65636380	65636699	-0.628956	50048	0	No
ENST00000529639.1	FAU	0.707737	chr11	64828499	64828982	0.648697	61204	0	chr11	64878685	64878835	0.640581	11184	1	No
ENST00000367264.2	KDM5B	0.731957	chr1	202678960	202680072	0.590773	98030	0	chr1	202758779	202759189	0.698327	18562	0	No
ENST00000459934.1	GALE	0.673863	chr1	24103645	24105678	0.640746	22581	0	chr1	24215475	24216185	-0.65899	-88588	0	No
ENST00000312989.7	PPP1CA	0.71151	chr11	67143160	67143540	-0.695586	25914	0	chr11	67175226	67175601	-0.605036	-6150	0	No
ENST00000526489.1	CYP2R1	0.71386	chr11	14912434	14914185	0.419978	-1233	5	chr11	14930139	14930428	0.615957	-18207	0	No
ENST00000528362.1	PSMC3	0.874209	chr11	47410685	47410835	-0.449878	37042	0	chr11	47475730	47476512	0.768429	-28320	0	No
ENST00000461277.1	ZNF496	0.716186	chr1	247479085	247479290	-0.704442	13359	0	chr1	247502109	247502490	-0.63535	-9753	0	No
ENST00000545882.1	CNN3	0.88469	chr1	95336680	95336830	0.823143	54582	0	chr1	95358498	95358861	0.693584	32657	0	No
ENST00000498238.1	C1orf63	0.816757	chr1	25566025	25566972	0.670428	7446	0	chr1	25558321	25560165	0.797866	14702	5	No
ENST00000525763.1	CD59	0.534659	chr11	33691860	33692035	0.410448	52065	0	chr11	33703980	33704220	0.403088	39912	0	No
ENST00000344463.4	NADK	0.688117	chr1	1620584	1620939	-0.662667	89147	0	chr1	1785220	1785370	0.497462	-75386	0	No
ENST00000487269.1	C10orf84	0.189868	chr10	120101294	120102197	0.186488	94	0	chr10	120102346	120102410	0.0221668	-538	0	No
ENST00000487898.1	FAF1	0.724544	chr1	51424549	51424772	0.510674	749	0	chr1	51447543	51447758	0.592929	-22241	0	No
ENST00000463155.1	OPN3	0.707828	chr1	241774281	241774934	0.593123	66070	0	chr1	241788353	241788608	0.602254	52197	0	No
ENST00000369161.3	HIST2H2AA3	0.762851	chr1	149764001	149764882	0.708698	50036	0	chr1	149908123	149908414	0.579083	-93791	1	No
ENST00000271732.3	GOLPH3L	0.743002	chr1	150587968	150588505	0.740395	81263	0	chr1	150721561	150722017	0.695266	-52290	0	No
ENST00000368194.3	ARHGEF11	0.886918	chr1	156927508	156927771	-0.798236	87522	2	chr1	156943151	156943700	-0.69684	71736	0	No
ENST00000377036.2	DFFA	0.703544	chr1	10516840	10516990	0.610302	15630	0	chr1	10599486	10599768	0.627768	-67082	0	No
ENST00000460031.1	LEPRE1	0.759145	chr1	43156545	43156785	-0.628935	75994	0	chr1	43196635	43197090	-0.661697	35797	0	No
ENST00000366527.3	NCRNA00201	0.791551	chr1	244942805	244942955	-0.419288	67324	0	chr1	245000809	245001630	0.720952	8985	0	No
ENST00000474568.1	ITGB1	0.732946	chr10	33281810	33282285	0.680424	-34888	0	chr10	33344700	33344850	0.690961	-97616	0	No
ENST00000301765.5	VPS37C	0.564527	chr11	60917208	60917703	0.350677	11633	0	chr11	60934667	60935340	-0.361034	-5915	0	No
ENST00000490667.1	SHC1	0.881851	chr1	154846836	154847461	-0.704012	91089	0	chr1	154911664	154911939	-0.763559	26436	0	No
ENST00000532273.1	TNKS1BP1	0.739881	chr11	57062260	57062410	0.617337	5818	0	chr11	57071305	57071510	0.633197	-3255	0	No
ENST00000533188.1	CSRP1	0.873065	chr1	201404712	201405653	0.803011	71068	0	chr1	201435740	201435910	0.742807	40426	0	No
ENST00000447751.1	GDI2	0.626885	chr10	5848701	5849083	0.566512	-21008	0	chr10	5885672	5886381	0.624663	-58142	0	No
ENST00000369637.1	RHOC	0.751739	chr1	113240993	113241947	-0.665412	8276	12	chr1	113347319	113347522	-0.689775	-97674	0	No
ENST00000366994.3	INTS7	0.756468	chr1	212207651	212207854	0.588997	1131	0	chr1	212214790	212215273	-0.603205	-6148	0	No
ENST00000472750.1	PEX19	0.566105	chr1	160252651	160252890	-0.551536	2173	11	chr1	160341140	160341290	-0.474685	-86272	0	No
ENST00000377223.1	LZIC	0.656123	chr1	9919341	9919880	-0.594198	83776	0	chr1	9923621	9923945	-0.595625	79604	0	No
ENST00000368811.3	S100A10	0.732282	chr1	151893959	151894638	-0.615789	72567	0	chr1	151952739	151953550	0.621139	13721	0	No
ENST00000377304.4	NSUN6	0.791114	chr10	18950755	18951154	0.743468	-10404	0	chr10	18970297	18970626	-0.590966	-29911	0	No
ENST00000436244.1	ADIPOR1	0.764625	chr1	202937962	202938537	0.373683	-10550	0	chr1	203009020	203009170	-0.727122	-81396	0	No
ENST00000440600.2	INTS7	0.723851	chr1	212211267	212211773	0.647771	-2640	0	chr1	212213908	212214718	0.688684	-5432	0	No
ENST00000369907.3	PSRC1	0.619624	chr1	109832821	109833184	0.522272	-7234	0	chr1	109849543	109850595	0.607126	-24300	3	No
ENST00000366610.3	IRF2BP2	0.685492	chr1	234656124	234656479	0.606186	88969	0	chr1	234667460	234667670	-0.605812	77706	0	No
ENST00000371338.3	TMEM59	0.761554	chr1	54519872	54520577	-0.634618	-1351	7	chr1	54547208	54547727	-0.696005	-28594	0	No
ENST00000396296.3	YME1L1	0.457453	chr10	27527206	27527365	-0.385606	-83986	0	chr10	27528654	27532644	-0.451337	-87350	7	No
ENST00000311956.4	ARHGAP1	0.841101	chr11	46624741	46625060	-0.584684	97248	0	chr11	46633399	46633948	-0.729575	88475	0	No
ENST00000366525.3	HNRNPU	0.584757	chr1	244980778	244981289	-0.546687	43359	0	chr1	245108380	245109174	0.365811	-84384	0	No
ENST00000464950.1	YIPF1	0.7193	chr1	54277080	54277667	-0.592328	78111	0	chr1	54362662	54362925	0.625881	-7309	0	No
ENST00000544149.1	GLUD1	0.642639	chr10	88842040	88842190	0.559797	11728	0	chr10	88902331	88902590	0.546887	-48617	0	No
ENST00000292205.5	ADAR	0.618769	chr1	154544264	154544653	0.505734	56015	22	chr1	154601549	154602977	-0.56225	-1790	0	No
ENST00000375377.1	KIAA1462	0.601175	chr10	30440530	30440769	-0.375689	-92197	0	chr10	30444321	30444655	0.546463	-96036	0	No
ENST00000535077.1	TSG101	0.487318	chr11	18545813	18546192	-0.384704	2464	0	chr11	18552123	18552518	0.366914	-3854	0	No
ENST00000355379.3	SCAMP3	0.635861	chr1	155213055	155213330	0.493377	19028	0	chr1	155255323	155255722	-0.480861	-23302	14	No
ENST00000369811.1	USMG5	0.524393	chr10	105205705	105205855	-0.471897	-49950	0	chr10	105214275	105214474	-0.426658	-58544	0	No
ENST00000371224.2	ALDH18A1	0.55369	chr10	97400561	97401176	0.445269	15594	0	chr10	97453192	97454286	0.499877	-37276	12	No
ENST00000503096.1	RP11-365D23.1	0.678413	chr1	214689635	214690266	-0.581867	92232	0	chr1	214868180	214868330	-0.668311	-86072	0	No
ENST00000471930.1	CCNL2	0.852334	chr1	1269329	1269824	0.528711	64169	17	chr1	1345596	1346310	-0.728718	-12208	0	No
ENST00000235958.4	HMGCL	0.800215	chr1	24125640	24128281	0.766101	24931	0	chr1	24151089	24152781	0.784453	-44	5	No
ENST00000441206.1	RP11-36D19.5	0.689419	chr10	81908852	81909291	0.591198	98367	0	chr10	82048012	82048275	-0.637786	-40705	0	No
ENST00000405422.2	RP11-460H18.1	0.460231	chr10	32412469	32412652	0.401574	65184	0	chr10	32443985	32444316	-0.452838	33594	0	No
ENST00000463780.1	AL512503.1	0.827701	chr1	120505209	120505488	-0.740391	38776	0	chr1	120601945	120602268	-0.691795	-57982	0	No
ENST00000530979.1	PRKCDBP	0.785606	chr11	6251257	6251572	-0.628727	90347	0	chr11	6343356	6343720	0.670023	-1776	0	No
ENST00000421700.1	CROCCP2	0.815507	chr1	16943352	16944119	0.788399	27431	0	chr1	17041653	17042308	0.750071	-70814	0	No
ENST00000544779.1	EXOSC10	0.60107	chr1	11105740	11105972	0.422583	54038	0	chr1	11238356	11238719	0.425913	-78644	0	No
ENST00000493892.1	PAFAH2	0.573981	chr1	26399693	26399968	0.488173	-75284	0	chr1	26403952	26404391	0.553866	-79625	0	No
ENST00000458395.1	TRMT1L	0.524738	chr1	185049360	185049959	0.48636	59032	0	chr1	185121360	185121814	0.382078	-12896	0	No
ENST00000377263.1	CTNNBIP1	0.921124	chr1	9918802	9919171	-0.33448	51334	0	chr1	9895462	9896205	0.862599	74487	0	No
ENST00000478225.1	ZNF496	0.560882	chr1	247531041	247531770	-0.51414	-36258	0	chr1	247550024	247550703	-0.492015	-55216	0	No
ENST00000358334.5	MYOF	0.862843	chr10	95200680	95200830	0.788673	41196	0	chr10	95223812	95224144	0.757435	17972	0	No
ENST00000495415.1	MMS19	0.788571	chr10	99211705	99211928	0.745288	11922	4	chr10	99254830	99255349	0.62726	-31351	0	No
ENST00000366791.5	PARP1	0.769054	chr1	226527560	226528443	0.696634	67778	0	chr1	226592488	226592977	0.658504	3047	0	No
ENST00000497050.1	ELOVL1	0.813081	chr1	43838506	43839155	0.720592	-5422	0	chr1	43854831	43856181	-0.753388	-22098	0	No
ENST00000372921.4	ANXA7	0.733114	chr10	75127400	75127799	0.559228	46225	0	chr10	75128100	75128469	-0.405767	45540	0	No
ENST00000322028.4	POLR2L	0.897368	chr11	783403	784010	0.854094	58838	0	chr11	831625	831795	0.797316	10834	0	No
ENST00000412170.1	SHC1	0.447351	chr1	154970696	154970985	0.291986	-24029	0	chr1	154959837	154960119	-0.394964	-13166	0	No
ENST00000310442.3	ZDHHC24	0.609548	chr11	66311093	66311718	0.539324	2303	12	chr11	66362668	66363131	-0.465858	-49191	0	No
ENST00000456842.1	C1orf212	0.67471	chr1	35253608	35254101	0.536439	71501	0	chr1	35331545	35332820	-0.446427	-6827	11	No
ENST00000368458.4	PBXIP1	0.835275	chr1	154911664	154911939	-0.651231	16801	0	chr1	154936160	154936586	-0.801499	-7770	7	No
ENST00000368097.4	TAGLN2	0.820279	chr1	159836785	159836935	0.811661	58662	0	chr1	159859365	159860584	0.707312	35547	7	No
ENST00000495205.1	TMEM9	0.580142	chr1	201124538	201124977	-0.472977	-1669	0	chr1	201191747	201192471	-0.520673	-69020	6	No
ENST00000408918.4	CCNL2	0.754654	chr1	1269329	1269824	0.58636	65120	17	chr1	1364905	1366717	0.678638	-31114	0	No
ENST00000413761.2	ZBED5	0.64482	chr11	10782826	10783163	-0.559586	96588	0	chr11	10876928	10877206	0.431937	2516	0	No
ENST00000368845.5	OAT	0.735419	chr10	126105251	126105706	0.536628	2026	0	chr10	126168977	126169240	-0.637602	-61604	0	No
ENST00000543510.1	C11orf10	0.70373	chr11	61636958	61638005	0.656536	-77208	0	chr11	61638405	61639186	0.642851	-78522	0	No
ENST00000485928.1	PHC2	0.811242	chr1	33761004	33761546	-0.682874	54136	0	chr1	33804031	33804710	0.635679	11041	0	No
ENST00000374282.3	PAFAH2	0.853505	chr1	26351570	26351867	-0.551286	-27071	0	chr1	26359145	26359484	-0.740743	-34667	0	No
ENST00000543054.1	TSG101	0.631268	chr11	18549073	18549448	0.331228	-12864	0	chr11	18609597	18610834	0.570573	-73819	2	No
ENST00000456293.1	GAS5	0.628634	chr1	173822309	173822598	-0.593489	14675	6	chr1	173847500	173847650	-0.584523	-10446	0	No
ENST00000395850.3	CD59	0.8541	chr11	33691860	33692035	0.688448	66037	0	chr11	33730543	33730862	0.784683	27282	0	No
ENST00000525635.1	ARFGAP2	0.759259	chr11	47125897	47126410	-0.615098	63900	0	chr11	47267519	47267838	0.54967	-77625	0	No
ENST00000493230.1	HRAS	0.65561	chr11	551460	551944	-0.594161	-16164	12	chr11	571385	571535	-0.608797	-35922	0	Yes
ENST00000470977.1	SNHG12	0.842569	chr1	28843490	28844222	0.69732	64528	0	chr1	28967357	28967628	0.683211	-59109	0	No
ENST00000366923.3	EPRS	0.687912	chr1	220138556	220139012	0.552655	81216	0	chr1	220266645	220268414	-0.377389	-47530	8	No
ENST00000435533.3	KLHL12	0.673199	chr1	202826018	202826257	-0.564979	71589	0	chr1	202834888	202835167	-0.64615	62699	0	No
ENST00000395867.3	ZNF248	0.688252	chr10	38154825	38155166	0.482984	-8458	0	chr10	38160594	38160777	0.608971	-14148	0	No
ENST00000434372.2	FAU	0.582256	chr11	64936465	64938106	0.541266	-47637	3	chr11	64979965	64980115	0.520494	-90392	0	No
ENST00000270815.4	C1orf216	0.815427	chr1	36180445	36180708	0.711286	4496	0	chr1	36183447	36185050	0.738997	824	0	No
ENST00000374095.5	AGAP7	0.79298	chr10	51488511	51489815	0.720504	-2836	0	chr10	51546445	51546717	0.773576	-60254	0	No
ENST00000470483.1	UROS	0.674604	chr10	127574992	127575455	-0.581876	-91428	0	chr10	127577370	127577980	-0.672569	-93880	0	No
ENST00000395198.3	HERC4	0.86877	chr10	69826794	69827057	0.802167	8114	0	chr10	69854494	69855383	0.769112	-19899	0	No
ENST00000367162.3	DSTYK	0.803867	chr1	205158355	205158558	-0.677675	22237	0	chr1	205260676	205261134	-0.728492	-80212	0	No
ENST00000468544.1	NPM3	0.837345	chr10	103575416	103575679	0.579364	-33143	0	chr10	103608741	103608980	-0.660855	-66456	0	No
ENST00000309134.5	TMEM9B	0.597623	chr11	8927007	8927468	0.562481	58750	0	chr11	8927983	8928630	0.572564	57681	0	No
ENST00000489302.1	PDZD8	0.705815	chr10	119021992	119022789	-0.5761	56098	0	chr10	119142319	119142610	-0.404199	-63976	0	No
ENST00000371180.1	TM2D1	0.675319	chr1	62174588	62175535	-0.599057	16033	6	chr1	62189666	62190060	-0.601209	1232	0	No
ENST00000446633.2	SNRNP40	0.614604	chr1	31840469	31841007	0.467902	-71076	0	chr1	31843978	31844213	0.449738	-74434	0	No
ENST00000371972.5	LRRC41	0.713335	chr1	46668565	46669571	0.557299	99880	7	chr1	46669805	46669955	0.503914	99068	0	No
ENST00000535750.1	TRMT112	0.749865	chr11	64023725	64023875	0.533139	61158	1	chr11	64095788	64096063	-0.582576	-10967	0	No
ENST00000372945.3	MRPS16	0.5619	chr10	74966080	74966563	0.459426	46129	0	chr10	74975567	74975826	-0.515194	36754	0	No
ENST00000439561.2	COPB1	0.771476	chr11	14465071	14465620	0.498079	56095	0	chr11	14468300	14468659	0.721897	52961	0	No
ENST00000484139.1	SVIL	0.699167	chr10	29783464	29783741	0.499743	-13860	0	chr10	29819147	29819370	0.603762	-49516	0	No
ENST00000366746.3	MRPL55	0.583913	chr1	228248015	228249292	0.552018	48346	0	chr1	228302506	228302904	-0.457551	-5706	0	No
ENST00000461638.1	CRTC2	0.509418	chr1	153957077	153957280	-0.388849	-29713	4	chr1	153962819	153964255	-0.503492	-36072	6	No
ENST00000376957.2	SRM	0.773948	chr1	11040114	11040724	0.559837	79662	0	chr1	11024901	11026581	-0.643042	94340	1	No
ENST00000287156.4	UBE2L6	0.825478	chr11	57404986	57408158	0.779474	-71292	0	chr11	57416457	57417156	0.805169	-81527	0	No
ENST00000530876.1	BSDC1	0.520087	chr1	32781873	32782550	0.427348	77820	9	chr1	32856094	32856323	0.497103	3823	0	No
ENST00000368192.4	ETV3	0.706331	chr1	157112869	157113158	0.570492	-4855	0	chr1	157173001	157173336	-0.61878	-65010	0	No
ENST00000537177.1	CUL2	0.841711	chr10	35294757	35295310	0.649529	68182	0	chr10	35330559	35330855	-0.499537	32508	0	No
ENST00000473427.1	MRPS16	0.74843	chr10	74978625	74978925	0.638311	33616	0	chr10	75004169	75005625	0.637198	7494	0	No
ENST00000479959.1	PDDC1	0.698015	chr11	862047	862441	0.625711	-84744	0	chr11	869845	869995	0.665423	-92420	5	No
ENST00000446783.1	RP11-40H20.1	0.748473	chr1	27431540	27431829	-0.729603	96279	0	chr1	27446360	27446644	0.50464	81462	0	No
ENST00000302278.3	ITGB1	0.913537	chr10	33269308	33270261	0.851831	-22648	0	chr10	33297523	33298206	0.723789	-50728	0	No
ENST00000356638.3	GANAB	0.816621	chr11	62365946	62366209	-0.775029	48010	5	chr11	62377510	62377749	-0.692122	36458	0	No
ENST00000535273.1	TMEM206	0.645347	chr1	212588785	212589190	0.444537	-745	0	chr1	212663091	212663366	0.601405	-74986	0	No
ENST00000426049.1	C1DP1	0.454353	chr10	32736860	32737139	0.313855	63665	0	chr10	32737711	32737986	-0.350781	62816	0	No
ENST00000408940.3	ABL2	0.895661	chr1	179113840	179113990	0.770793	-1736	0	chr1	179157280	179157430	-0.689907	-45176	0	Yes
ENST00000463610.1	ALDH9A1	0.570146	chr1	165665193	165665456	0.493641	-30882	0	chr1	165609252	165609754	0.48745	24940	0	No
ENST00000327470.3	FANCF	0.510943	chr11	22646310	22647910	0.503205	276	39	chr11	22678786	22679381	0.458703	-31697	0	No
ENST00000494072.1	RP13-279N23.2	0.639224	chr1	19250765	19250950	0.540924	-3240	0	chr1	19264838	19265207	0.592649	-17405	0	No
ENST00000546322.1	EGLN1	0.729235	chr1	231559343	231559958	0.459826	-2417	0	chr1	231472620	231474505	0.661746	83671	25	No
ENST00000317204.6	TOLLIP	0.648818	chr11	1372634	1373295	-0.439083	-42113	0	chr11	1326819	1327238	0.574599	3823	0	No
ENST00000436160.1	RP5-1053E7.1	0.867075	chr1	28386129	28386408	0.636139	36664	0	chr1	28423246	28423948	0.510171	-664	0	No
ENST00000537102.1	ANXA11	0.640085	chr10	81914860	81915515	0.583982	50126	0	chr10	81959720	81959970	0.500588	5468	0	No
ENST00000375250.5	ARHGAP12	0.698734	chr10	32153694	32154235	0.492672	63777	0	chr10	32231678	32232293	0.678402	-14244	0	No
ENST00000436685.2	RHOC	0.609085	chr1	113164782	113165542	0.529846	84562	0	chr1	113347319	113347522	-0.507289	-97697	0	No
ENST00000311181.4	B3GNT1	0.751834	chr11	66061845	66062035	0.65924	53222	16	chr11	66084033	66084693	0.697412	30800	24	No
ENST00000448116.2	SHC1	0.760518	chr1	154911664	154911939	-0.712046	31421	0	chr1	154953034	154953434	-0.645613	-10012	0	No
ENST00000530945.1	CFL1	0.675159	chr11	65621721	65622032	-0.588904	3788	0	chr11	65676551	65677207	-0.551761	-51214	0	No
ENST00000449289.1	GAS5	0.602446	chr1	173796527	173796802	0.458257	40462	0	chr1	173847500	173847650	-0.533211	-10448	0	No
ENST00000432283.2	C10orf10	0.924048	chr10	45469989	45472320	0.814208	3103	0	chr10	45491814	45492077	0.848161	-17688	0	No
ENST00000377705.5	NOL9	0.885275	chr1	6544985	6545835	-0.753065	69184	1	chr1	6621945	6622308	0.773256	-7532	0	No
ENST00000478502.1	PEF1	0.602643	chr1	32115440	32115749	-0.584279	-5098	0	chr1	32166451	32167401	0.555647	-56430	0	No
ENST00000396432.2	ARHGAP21	0.883774	chr10	24990374	24990787	0.455303	22016	0	chr10	24995316	24995773	0.798948	17052	0	No
ENST00000531005.1	EFEMP2	0.766715	chr11	65615245	65615540	-0.659767	24097	0	chr11	65639685	65640495	0.685997	-600	1	No
ENST00000529789.1	ZNF195	0.771244	chr11	3399526	3400774	0.648496	-7774	0	chr11	3425386	3426217	0.709682	-33425	0	No
ENST00000483618.1	HYI	0.745567	chr1	43829011	43830122	-0.660358	87844	15	chr1	43990216	43990895	-0.6731	-73145	0	No
ENST00000367874.4	TADA1	0.519379	chr1	166843050	166843339	0.484497	2369	0	chr1	166843744	166844117	0.491797	1633	0	No
ENST00000526895.1	RPS13	0.655046	chr11	16999412	16999667	-0.65417	99713	0	chr11	17003119	17003797	-0.460611	95794	0	No
ENST00000366345.5	DKK3	0.838201	chr11	11995060	11995250	0.773451	35022	0	chr11	12000600	12001092	0.780866	29330	0	No
ENST00000360993.2	AL359758.1	0.818306	chr1	145068597	145068872	-0.335421	70834	0	chr1	145099453	145099708	0.787138	39988	0	No
ENST00000531413.1	CFL1	0.656894	chr11	65562172	65562431	-0.590084	64458	3	chr11	65666243	65666506	0.588923	-39615	0	No
ENST00000432622.1	RP4-811H24.6	0.795292	chr1	32741890	32742133	0.7221	85832	13	chr1	32756781	32758470	0.684515	70218	1	No
ENST00000366844.2	ENAH	0.760067	chr1	225848286	225848835	-0.487366	-7717	0	chr1	225934387	225934859	0.758973	-93780	0	No
ENST00000224950.3	OBFC1	0.68208	chr10	105613612	105614735	0.620648	63789	0	chr10	105728673	105729234	-0.617158	-50991	0	No
ENST00000532676.1	MRPL17	0.597172	chr11	6688826	6689429	0.4819	14503	0	chr11	6703599	6705184	0.40406	-761	15	No
ENST00000541265.1	MRPL21	0.747579	chr11	68642920	68643070	-0.692587	28304	0	chr11	68691221	68691387	-0.510332	-20004	0	No
ENST00000429746.1	CTSD	0.789283	chr11	1682734	1683278	0.778998	93170	0	chr11	1851720	1852428	0.475844	-75898	0	No
ENST00000375144.1	CAPZB	0.891877	chr1	19727638	19728212	0.78571	18320	0	chr1	19728649	19728768	0.753516	17536	0	No
ENST00000521580.1	C1orf212	0.524072	chr1	35265694	35266414	0.441146	59362	0	chr1	35331545	35332820	-0.51198	-6766	11	No
ENST00000373418.3	PHC2	0.681921	chr1	33799680	33800167	0.578156	15562	14	chr1	33829221	33829955	0.584289	-14102	0	No
ENST00000526606.1	AMBRA1	0.700207	chr11	46542462	46542859	0.490282	73014	0	chr11	46586835	46587110	-0.647145	28702	0	No
ENST00000368209.5	HDGF	0.606809	chr1	156655997	156656500	-0.545158	65776	0	chr1	156784998	156785527	-0.559356	-63238	0	No
ENST00000460277.1	GPR89A	0.678597	chr1	145741621	145742216	0.47376	85154	0	chr1	145743995	145744584	0.573502	82783	0	No
ENST00000278193.2	LIN7C	0.770516	chr11	27473519	27473782	0.686893	54669	0	chr11	27485783	27486408	0.689551	42224	0	No
ENST00000468715.1	RP11-122C9.1	0.490703	chr1	97097460	97098097	0.325134	47397	0	chr1	97186895	97188640	-0.258704	-42592	0	No
ENST00000366899.3	DUSP10	0.809754	chr1	221882155	221882838	0.702142	33021	0	chr1	222013771	222014342	0.683761	-98539	0	No
ENST00000395124.1	SLC43A3	0.894201	chr11	57173523	57174343	0.833395	20660	0	chr11	57191760	57195201	0.837686	1113	14	No
ENST00000406545.2	FTH1	0.840033	chr11	61661385	61661831	0.709923	73472	0	chr11	61783043	61783460	-0.565868	-48171	0	No
ENST00000323959.4	CSTF3	0.520972	chr11	33180166	33180477	0.474853	2689	0	chr11	33181521	33183724	-0.400814	388	1	No
ENST00000527938.1	TOLLIP	0.842794	chr11	1303325	1303495	0.711601	27442	0	chr11	1427816	1428059	0.726748	-97085	0	No
ENST00000355232.3	AGAP10	0.478008	chr10	47142760	47143842	0.476066	79522	0	chr10	47152434	47152697	-0.339631	70258	0	No
ENST00000480567.1	SSR2	0.833649	chr1	156045654	156046103	-0.630998	-55199	0	chr1	156060211	156060971	-0.819439	-69912	0	No
ENST00000492601.1	SGMS1	0.832217	chr10	52086504	52087543	0.782285	17070	6	chr10	52156165	52157424	0.77295	-52701	0	No
ENST00000370801.3	ZZZ3	0.65892	chr1	78223264	78224326	0.604151	-75452	0	chr1	78227638	78228171	0.52116	-79562	0	No
ENST00000359958.5	DEAF1	0.753609	chr11	647810	648202	-0.619423	47040	0	chr11	720586	721317	0.716366	-25905	9	No
ENST00000367274.4	UBE2T	0.702089	chr1	202309075	202309352	0.527827	1894	0	chr1	202348930	202349667	0.60427	-38191	0	No
ENST00000378609.3	GNB1	0.572083	chr1	1779410	1779645	0.367127	42967	0	chr1	1830085	1830460	-0.541878	-7778	0	No
ENST00000302271.6	HNRNPR	0.668376	chr1	23696655	23697891	-0.556664	-26518	0	chr1	23744061	23744529	-0.548542	-73540	1	No
ENST00000236273.4	SYF2	0.729416	chr1	25494801	25495655	-0.419873	63756	0	chr1	25581288	25581643	-0.698438	-22482	0	No
ENST00000528272.1	MRPL11	0.79093	chr11	66175796	66176784	-0.726027	28402	0	chr11	66226501	66227096	0.617081	-22106	0	No
ENST00000310325.5	CTSF	0.73652	chr11	66335585	66336404	0.656926	72	2	chr11	66396923	66397212	-0.579459	-61001	0	No
ENST00000534699.1	CSDE1	0.731819	chr1	115279967	115280246	0.598091	20496	6	chr1	115309496	115309735	0.714974	-9013	0	No
ENST00000447977.2	MRPL21	0.64957	chr11	68668328	68668643	0.553593	2814	0	chr11	68692125	68692388	-0.570549	-20957	0	No
ENST00000312239.5	HP1BP3	0.858788	chr1	21049005	21049155	-0.762862	64100	0	chr1	21116092	21116387	-0.691706	-3059	0	No
ENST00000431271.2	C10orf76	0.903538	chr10	103698929	103699453	0.877287	52608	0	chr10	103769487	103770090	0.889108	-17990	2	No
ENST00000524447.1	PSMC3	0.759293	chr11	47502363	47502638	0.655312	-54998	0	chr11	47538676	47538955	-0.674129	-91313	0	No
ENST00000361904.3	CELF1	0.875201	chr11	47586366	47586655	0.734219	-75934	0	chr11	47608518	47609146	0.874689	-98256	0	No
ENST00000358531.4	ARHGAP19	0.68645	chr10	99072627	99073081	0.638399	-20442	0	chr10	99147640	99148239	0.603002	-95527	6	No
ENST00000538610.1	PSMA5	0.556605	chr1	109914133	109914439	0.552695	54776	0	chr1	110042300	110042874	0.46932	-73526	0	No
ENST00000373477.4	YARS	0.768606	chr1	33190492	33191275	0.753476	92870	0	chr1	33257565	33257856	0.676819	26043	0	No
ENST00000320152.5	PRTFDC1	0.655947	chr10	25156121	25156576	0.565245	85184	0	chr10	25281422	25282046	0.544613	-40202	0	No
ENST00000422457.1	RP11-175B9.3	0.832778	chr1	202429040	202429190	-0.568583	12130	0	chr1	202536445	202537253	-0.820288	-95604	3	No
ENST00000227524.4	PRPF19	0.511728	chr11	60666811	60667265	0.429505	7022	0	chr11	60672444	60674584	-0.444489	546	0	No
ENST00000446605.2	ACTR1A	0.724641	chr10	104261560	104264901	0.562805	-765	7	chr10	104357029	104357684	-0.426798	-94891	2	No
ENST00000544654.1	AC016394.1	0.853023	chr10	74839546	74840246	0.742057	45394	0	chr10	74869956	74871636	0.729726	14494	0	No
ENST00000531469.1	CTBP2	0.89164	chr10	126749485	126750845	0.624677	97120	0	chr10	126840307	126841935	0.882469	6164	0	No
ENST00000469116.1	TIMM23	0.650436	chr10	51576911	51577626	0.477952	46096	0	chr10	51593108	51593487	-0.518714	30067	0	No
ENST00000483030.1	CSDE1	0.865045	chr1	115279967	115280246	0.801372	-11138	6	chr1	115294400	115294550	0.837347	-25506	0	No
ENST00000265371.3	NRP1	0.843936	chr10	33527660	33527830	0.784458	97444	0	chr10	33619418	33619820	0.773167	5570	7	No
ENST00000489649.1	ZWINT	0.60688	chr10	58120510	58121529	-0.293797	-2	5	chr10	58129918	58130945	0.536828	-9414	0	No
ENST00000272163.4	LBR	0.829948	chr1	225648439	225648758	-0.805431	-32862	0	chr1	225665419	225665966	0.533689	-49956	0	No
ENST00000426846.2	HNRNPR	0.5442	chr1	23609423	23609850	0.487077	61136	0	chr1	23747948	23748624	0.429846	-77514	0	No
ENST00000290524.4	RFX5	0.76638	chr1	151313824	151314298	0.764766	5666	0	chr1	151374337	151374576	0.740333	-54730	0	No
ENST00000473074.1	RHOC	0.80085	chr1	113180220	113180370	-0.75633	65980	0	chr1	113242945	113244238	0.644286	2683	7	No
ENST00000366758.3	JMJD4	0.68276	chr1	227946077	227946542	-0.622559	-23198	0	chr1	227953885	227954400	-0.587372	-31031	0	No
ENST00000543488.1	FADS1	0.77039	chr11	61644662	61645017	-0.454346	2786	4	chr11	61726057	61726420	0.739764	-78613	0	No
ENST00000484541.1	UROS	0.865315	chr10	127480916	127481739	-0.477488	3431	0	chr10	127569786	127570116	0.742025	-85192	0	No
ENST00000342203.3	SSX2IP	0.680666	chr1	85110225	85110495	0.527956	45868	0	chr1	85210160	85210399	-0.628192	-54052	0	No
ENST00000415002.2	CD59	0.731427	chr11	33725806	33726599	0.655171	18053	0	chr11	33744020	33745507	0.669708	-508	0	No
ENST00000496684.2	CCT3	0.783966	chr1	156357805	156357955	-0.663167	-49860	0	chr1	156368168	156368677	0.636769	-60403	0	No
ENST00000373463.3	TMEM54	0.702584	chr1	33453087	33453373	-0.63373	-86272	0	chr1	33457422	33457785	-0.585766	-90645	0	No
ENST00000531357.1	FAU	0.620562	chr11	64836660	64837275	-0.494716	52621	0	chr11	64987100	64987495	0.476129	-97709	0	No
ENST00000369658.1	XPNPEP1	0.763042	chr10	111598666	111599009	-0.616047	36588	0	chr10	111654380	111654550	0.679806	-19040	0	No
ENST00000339526.4	GLUL	0.670997	chr1	182268916	182269799	0.635619	91569	0	chr1	182270233	182271431	0.654242	90094	0	No
ENST00000375078.3	CAMK2N1	0.816917	chr1	20804340	20804490	0.629974	8298	0	chr1	20807825	20808016	0.692106	4792	0	No
ENST00000373162.1	TRAPPC3	0.822291	chr1	36602260	36602435	0.786287	12750	0	chr1	36602940	36603090	0.657763	12082	0	No
ENST00000443799.1	GAS5	0.579	chr1	173830775	173832944	0.555343	5267	0	chr1	173886251	173886866	0.457903	-49432	5	No
ENST00000453840.2	SRSF10	0.855348	chr1	24223484	24224149	0.677095	83136	0	chr1	24237324	24237988	0.726985	69296	0	No
ENST00000372857.3	PABPC4	0.635566	chr1	39944300	39944450	0.500211	98040	0	chr1	40074630	40074893	0.538425	-32346	0	No
ENST00000347088.5	YY1AP1	0.632479	chr1	155579406	155580164	0.452448	78704	3	chr1	155607262	155607770	0.455701	50972	0	No
ENST00000367998.1	B4GALT3	0.803924	chr1	161123425	161124800	-0.692056	23174	5	chr1	161163680	161164059	0.676571	-16583	16	No
ENST00000530188.1	C11orf68	0.743714	chr11	65634968	65635855	0.699528	50419	19	chr11	65698832	65699147	0.661041	-13159	0	No
ENST00000318364.8	MRPL43	0.805313	chr10	102761096	102761695	0.713788	-14124	0	chr10	102799885	102800035	0.617845	-52688	0	No
ENST00000334464.5	PDZD8	0.691323	chr10	119119522	119119928	0.586731	15252	0	chr10	119173490	119173779	0.604895	-38657	0	No
ENST00000484532.1	RPL22	0.61247	chr1	6166653	6166895	-0.556183	91042	10	chr1	6221469	6222210	-0.596739	35977	0	Yes
ENST00000340866.5	CRYZ	0.727288	chr1	75195658	75196276	0.546831	2746	0	chr1	75206023	75206603	0.630912	-7600	0	No
ENST00000301935.5	UBXN1	0.738814	chr11	62483721	62484044	-0.492707	-37321	0	chr11	62515321	62515520	-0.691674	-68859	0	No
ENST00000392739.3	RP11-215A21.2	0.645216	chr10	120670843	120671452	-0.627339	-39159	0	chr10	120709542	120710281	-0.561905	-77923	0	No
ENST00000534340.1	MRPL16	0.618309	chr11	59555460	59555610	-0.396549	22238	0	chr11	59579761	59580036	-0.448767	-2126	0	No
ENST00000264515.6	RBBP5	0.708724	chr1	205139689	205140233	0.569305	-48818	0	chr1	205141443	205142312	0.577607	-50735	0	No
ENST00000476275.1	ZZZ3	0.653995	chr1	78051339	78051628	-0.584981	47077	0	chr1	78089679	78089958	-0.646849	8742	0	No
ENST00000398289.2	BBIP1	0.776343	chr10	112593228	112593605	-0.629899	85523	0	chr10	112643605	112644126	0.728339	35074	0	No
[truncated: 14,136 more rows]
