# Supplementary material for: Cancer somatic mutations cluster in a subset of regulatory sites predicted from the ENCODE data
Source: Mol Cancer. 2016 Nov 25;15:76. doi: 10.1186/s12943-016-0560-0 (PMC5123355; doi:10.1186/s12943-016-0560-0)
Supplement: Additional file 3: — Example of input data fi le for the predictive model. (TXT 14 kb) [file 12943_2016_560_MOESM3_ESM.txt]

Expression	Peak26175	Peak26176	Peak26177	Peak26178	Peak26179	Peak26180	Peak26181	Peak26182	Peak26183	Peak26184	Peak26185	Peak26186	Peak26187	Peak26188	Peak26189	Peak26190	Peak26191	Peak26192	Peak26193	Peak26194	Peak26195	Peak26196	Peak26197	Peak26198	Peak26199	Peak26200	Peak26201	Peak26202	Peak26203	Peak26204	Peak26205	Peak26206	Peak26207	Peak26208	Peak26209	Peak26210	Peak26211	Peak26212	Peak26213	Peak26214	Peak26215	Peak26216	Peak26217	Peak26218	Peak26219	Peak26220	Peak26221	Peak26222	Peak26223
0.0	0.0	0.0	1.9021075264	0.0	3.70622809245	8.40994200067	5.34758360785	3.01553490085	3.70622809245	5.23856736214	4.32280727501	3.7305011288	2.09186406168	1.19392246847	3.6270040504	3.88567903009	4.6876714075	6.61257852477	4.98497554732	5.24544387694	3.9160150267	3.82646511707	5.97126183979	2.48490664979	4.67469624864	0.0	6.05631551943	3.4873750779	4.5674683188	3.49953328238	4.90007610353	0.0	6.38215436963	0.0	5.48313580354	5.14283246371	4.82108769221	4.12713438505	5.23271160945	5.20948615284	5.24121777451	5.72847508725	5.13226278222	5.29028519485	5.27811465923	6.3618204781	7.83723860464	5.19240114096	5.08388575584
0.0	4.56226268498	5.12217666883	0.0	5.66746421198	5.10655135093	8.74671634969	5.12634210181	3.91202300543	6.3247173211	5.62834027949	3.40119738166	4.66060489288	3.69635146895	6.05255964647	4.99586000851	4.31214050721	1.50407739678	6.91413488595	5.19017520793	4.41400968053	5.2892766219	4.70411013384	4.28634138454	5.65599181082	5.11017892443	4.38452351487	5.78628369617	4.69318106331	6.07764224335	4.70501552096	4.33729074083	5.46171091346	7.84525940726	5.23057371446	7.9969567579	5.28675073018	5.03695260241	5.11978860799	5.65178717954	5.91701036118	5.56221891033	6.14697144971	5.98720549019	5.90126627919	6.03977840739	6.27739508652	8.72026463913	5.32593253358	3.57515068879
2.72466241765	3.71843825636	3.50555739699	4.08765557407	3.50254987592	5.07454861984	8.20039808402	4.78247920096	3.93963817246	5.52305963923	7.11769200281	5.09803548438	5.35847128937	3.07269331469	0.470003629246	3.63230910263	0.0	4.44500143384	7.48711767024	5.6102041277	4.52287494326	4.18965474203	2.30258509299	4.91559174541	4.81866736025	4.33729074083	4.39073857528	5.52942908751	4.83310225403	5.35705786157	5.36410510709	4.98086313576	0.0	9.93983394648	7.65491704785	11.5266912799	5.22520889473	0.0	0.405465108108	5.08140436498	6.3211279418	5.50166629053	7.60643711504	5.87857576503	7.25184131408	7.63274021639	8.00135502583	9.34155282794	4.14313472639	4.54009818924
0.0	4.68951133442	5.04342511692	5.35941246591	4.53796143629	3.75185425328	10.3083491452	6.88048685183	6.50488679672	7.79457600467	10.0095443258	5.21927415921	5.87577307261	2.56494935746	4.91632461463	2.63188884014	5.58312029825	4.12390336446	6.34124074936	4.62693167777	5.15213485637	4.68120487226	4.26267987704	5.13344272336	0.0	4.8315086282	0.641853886172	4.88052660875	6.17877364541	4.70953020131	6.28711478921	4.62104353514	7.0802789933	6.82078026497	0.0	5.45446604904	5.3380187334	5.29280218586	5.92719265709	9.4652306216	5.13932163506	4.98292145553	10.4072160512	9.86810904863	8.01035958892	4.7570325353	6.07465613799	5.71965582381	4.27666611902	4.50092016461
3.16570432565	5.21602212382	5.49100171038	5.42230334633	5.95246380976	5.78873618054	9.3060050344	6.44730586254	6.55464540121	7.27724772663	7.4776042432	5.82097274207	6.80527948739	3.57794789341	4.72561633906	5.16135151147	6.40506315511	5.78751069019	8.5786645135	5.97584316621	6.32561265647	8.02548368484	5.78259365508	5.99446005609	7.56579328243	5.29280218586	4.56121829846	5.74939298591	6.30645775205	7.36562306588	3.11794990628	0.0	4.65491227788	9.91833675539	6.78705549374	10.0405284048	4.19418989719	5.91133850263	4.42484663186	7.1944368511	4.45434729625	5.3664431956	6.49284571205	6.6080006253	6.23676090306	6.84556067539	5.75415868198	6.65839608085	0.0	6.35766894126
1.71984895269	0.0	4.58802402715	3.12236492449	4.4188406078	4.66249525261	9.26036786558	6.27306566799	4.74406218485	6.19644412779	7.85317753736	4.10758978897	5.1381486144	4.62888671261	3.13549421593	3.7773481021	4.9148583387	3.50254987592	6.38536301884	4.70138904373	4.96424225453	4.47733681448	4.98086313576	4.65109911788	4.28220629939	4.80073696953	3.3978584804	5.02650864325	5.43022243743	4.03777421073	3.74714836224	4.47392189938	4.67376297745	8.31043958808	4.78498861256	8.74001669152	5.14283246371	5.42978412929	4.38825718442	5.71702770141	8.7442331419	5.23697373631	7.52736355621	5.74268262361	6.33239113408	5.52425700516	5.08264583007	6.62220426754	3.77963381738	5.12455904041
3.61725099197	5.70843828619	5.31615728468	6.63752012013	5.50329694723	5.8444136044	9.79231573951	6.90705503387	5.40582557426	8.55215484765	8.59574555831	7.78414026312	8.85297947854	6.91512803331	7.58319663242	5.18850250054	6.3728077131	4.77068462447	9.03230163082	6.56835877084	5.82126917011	5.99918467012	5.30578938139	6.91104984593	5.08697886068	6.17399441554	5.78444037767	5.24912712236	6.68523653244	5.28725641919	5.30777252532	5.6024877565	7.61258396432	9.60547901183	6.31806680679	10.0239248403	5.68051384772	5.26372592178	5.28421844217	6.58492950439	5.46043621602	8.63898595514	7.57712193088	5.65038169793	6.11545052689	6.39959277264	6.05772034289	7.76489030965	4.77491296058	5.04407007018
2.54959621421	4.54223038621	3.51154543883	5.84528203693	5.07267068502	2.4159137783	9.19480024729	7.08296829654	3.295836866	9.392070087	9.07444046234	8.01967858171	7.27239839257	6.01347062737	6.52502965784	3.60549784517	8.02590872286	2.8507065015	8.87478371608	6.57493636086	4.68305672465	5.16364246322	2.07944154168	4.72915616577	3.28840188752	6.8892857627	6.69986973006	4.48074010761	6.32166717072	4.41400968053	4.52396013056	5.73204593993	7.72740294315	9.17185938516	5.86505062225	9.46040624336	5.49798756168	3.64805745959	1.82454929205	6.40009131855	3.41772668361	9.19786285047	9.12372528009	7.56682847921	6.0730445341	5.14865659199	4.43675153436	8.39574845993	4.97397130972	5.48063892334
4.55776079212	4.36691299686	3.20274644294	7.25629723969	5.55528246634	4.9148583387	10.0143310094	6.52062112756	4.92362391711	8.30181937737	9.29768252759	9.00829762457	8.97319931102	6.8148721515	8.91765915795	4.45667017767	7.10808046022	7.20042489294	8.02685623408	6.10322951044	5.75732324158	6.05232443536	5.37574126351	8.78104865119	5.14283246371	7.82108162139	7.24893072387	6.96318998587	7.15117193514	5.50938833663	5.67983125383	7.49370692794	8.66255680639	9.84513254071	5.87577307261	9.46710436879	6.5288347261	3.44361809755	4.72117386174	8.17633535208	3.51154543883	8.83067458091	7.64864445553	5.85421195368	6.82361251087	3.9160150267	4.71312732749	8.06830896919	5.60910542771	8.22263419369
3.53682816486	5.11679548992	4.33859707675	4.4508528256	5.4111995236	4.87290462063	10.2039032077	6.25632569177	5.23697373631	9.59484738549	9.05968025969	8.01707668646	5.59061377655	3.92395157629	5.14341640533	5.43633866445	7.76131918095	4.72915616577	7.60245125953	5.43241110103	5.9199685454	6.17649077631	5.62076311894	5.38632824387	5.60543435164	4.93519309893	4.75789127301	4.579852378	5.03239678588	5.39362754635	6.00314605188	5.43066055354	5.29831736655	9.58238657054	5.93091804724	9.32700277996	5.9986883922	5.30081424675	7.93401190546	8.12088602109	4.46705688386	5.52744298954	7.47692527972	5.63657372496	7.40671073018	5.81651574464	5.22089621958	8.37396926328	5.43938280683	4.79991426278
0.0	4.25277179882	4.66814498515	4.27249074761	5.28015339592	4.60916220726	8.74104049504	6.92264389148	6.58920154286	6.87347434501	7.4765290047	4.94164242261	5.18682699051	4.63569939102	3.80888224651	4.78749174278	3.80443779475	3.34990408727	7.02054810646	4.9430699746	2.64617479738	4.9359117479	5.56872611033	4.23700086262	3.37416870927	4.01818320126	4.28220629939	4.4355674016	4.11087386417	4.58802402715	4.13516655674	4.20767324753	4.61214579972	6.16226161805	4.87443367292	6.35940084332	5.3082676974	4.76046307039	4.53152364582	5.91889385427	4.39444915467	5.1304902559	5.87521159028	7.04716933476	6.10255859461	4.66438204562	5.60543435164	6.08632007812	3.99452422694	4.83866002936
2.18636824897	6.69245588169	4.57264699428	5.17953383056	4.48525988932	5.57935239628	10.0288594972	6.80516869021	8.1768414392	8.35026455343	8.58559922408	5.74684196412	4.34510328057	4.92143971529	5.1137933862	6.98174895889	7.08338784763	4.97535347995	6.26606138001	5.07141676636	5.94829605171	5.82600010738	5.0258522599	6.06471500885	5.56719880954	5.19128879379	3.6270040504	6.47527862163	5.58687405641	6.51752355151	5.81591997459	6.04808114753	5.63835466933	8.5682664616	5.70777449593	8.07573814557	5.25384287645	5.07392303333	4.62202730305	6.55706240672	2.76631910923	5.57101269669	6.92902741426	7.66800020307	6.40506315511	5.71274221603	5.69541422499	6.09559931184	5.21112415485	4.53259949315
4.31922861798	6.31770605643	4.21360798305	4.02713581253	4.84103250971	5.25332000062	9.95691456892	7.34323216116	5.61495126095	10.0295561678	9.76903573645	8.68148654569	9.2089594189	9.03657014809	6.32004861088	4.32545628319	8.16037538013	4.84890037091	8.72834512988	6.08358783598	6.13122648948	5.83129579496	4.22829253473	6.01151224241	4.76728903546	7.58273848891	5.75669113031	7.52439931356	7.83082299514	4.66060489288	5.23697373631	6.46334142074	9.07156094677	10.3269726542	5.76016280809	9.87427499035	5.94803498918	3.3032169733	3.98154906808	7.9019695516	8.70422032626	9.230593878	8.50473592081	4.87366943902	6.68411160263	5.21764946348	4.73707525687	6.78411763852	4.72295322164	5.87913536213
3.26066895728	0.0	3.43720781919	4.84024230817	5.52186083788	4.97811210239	9.15999399754	6.1576143769	1.68639895357	5.16535723929	5.64615336182	6.65208853596	2.66722820658	4.58700621536	5.45617545116	2.4336133554	4.31748811354	3.90801498403	8.78285968981	6.37075678091	4.77912349311	5.25801606977	3.49953328238	5.42934562895	5.06827507354	4.81947478864	2.19722457734	4.85124870858	2.87356463958	4.63472898823	4.30271282795	4.77068462447	3.32862668883	9.56015181589	7.83901343798	10.9107390191	4.70862889436	4.85826081367	0.405465108108	5.85335124498	4.60416968565	5.98368435979	10.1359277558	10.1774953062	5.51865699053	4.69043002994	5.71702770141	6.0730445341	6.42971947804	6.36921581665
[truncated: 23 more columns]
