# Supplementary material for: Cancer somatic mutations cluster in a subset of regulatory sites predicted from the ENCODE data
Source: Mol Cancer. 2016 Nov 25;15:76. doi: 10.1186/s12943-016-0560-0 (PMC5123355; doi:10.1186/s12943-016-0560-0)
Supplement: Additional file 4: — R code for LASSO model building. (R 1 kb) [file 12943_2016_560_MOESM4_ESM.r]

# CNN3.text is an input file
matrx=read.table("CNN3.text", header=TRUE)
matrx = as.matrix(matrx)
library (glmnet)
alpha=1
# DHSs signal intensities of all CRRs
x = matrx[,-1]
# Expression (FPKM) values 
data = matrx[,1]
#fitting the model
fit=glmnet(x,data, family=c("gaussian"), alpha=alpha)
pdf("output.pdf")
plot(fit)
plot(fit, "lambda")
#Cross validation for glmnet
cvfit = cv.glmnet(x, data)
suma=summary (cvfit)
plot(cvfit)
# Adjusting the number of non-zero coefficents 
lambdaFit = cvfit$glmnet.fit
df = lambdaFit$df
lambda = lambdaFit$lambda
fits=min(lambda[df==2])
# Below function makes predictions from cross validated glmnet model
predict_fit1<-predict(fit,x, s=fits)
sump=summary(predict_fit1)
cor(predict_fit1, data)
print (fits)
# Plotting the correlation between observed and predicted expression
title=paste("Correlation: ", cor(predict_fit1, data), "| Lambda = ", fits)
plot(predict_fit1,data, xlab="Predicted", ylab= "Observed", main=title)

x = as.matrix(coef(cvfit,s=fits))

nonZeroVecs = names(x[x!=0,])
#Plotting the two CRRs correlation between DHSs signal intensities and transcript expression (FPKM)
temp = as.data.frame(matrx)
for(i in 2:length(nonZeroVecs)){
    plot(temp$Expression,temp[,nonZeroVecs[i]], xlab="Expression", ylab = paste("DHS tag count in", nonZeroVecs[i]), main = nonZeroVecs[i] )
    cx  = cor(temp$Expression, temp[,nonZeroVecs[i]])
    cat(nonZeroVecs[i], "= ",cx,"\n")
}
dev.off()
